# Supplementary material for: Multifocal imaging for precise, label-free tracking of fast biological processes in 3D
Source: Nat Commun. 2021 Jul 28;12:4574. doi: 10.1038/s41467-021-24768-4 (PMC8319204; doi:10.1038/s41467-021-24768-4)
Supplement: Supplementary file 11 — Source Data [file 41467_2021_24768_MOESM11_ESM.xlsx]

## Sheet: Fig. 2a
Plot data										Raw bead measurements
	Plane 1		Plane 2		Plane 3		Plane 4
z position (µm)	Mean	Standard deviation	Mean	Standard deviation	Mean	Standard deviation	Mean	Standard deviation		z position (µm)	Plane 1															Plane 2															Plane 3
-12	2.41097	0.0669037	2.7952	0.0836466	2.63524	0.0352437	2.60632	0.0261747		18	2.40961	2.38576	2.43068	2.35049	2.38124	2.61054	2.35404	2.39955	2.49136	2.39892	2.38862	2.37541	2.38326	2.39413		2.74711	2.75328	2.78522	2.79559	2.83258	2.99633	2.74306	2.78606	2.9642	2.7507	2.73088	2.73806	2.73322	2.77644		2.65862	2.64419	2.61473	2.61626	2.60216	2.69195	2.61505	2.59733	2.70206
-11.9	2.38304	0.0647455	2.80101	0.085653	2.64097	0.0368468	2.60708	0.02601		18.1	2.37636	2.33909	2.40475	2.33144	2.34893	2.57868	2.33196	2.37387	2.45448	2.3633	2.36821	2.34692	2.37076	2.37384		2.74681	2.75997	2.7934	2.8103	2.83749	3.00826	2.75631	2.78789	2.96964	2.7562	2.72791	2.75042	2.72711	2.78247		2.67181	2.66313	2.63797	2.62682	2.62487	2.69947	2.61289	2.59682	2.71624
-11.8	2.3582	0.0638729	2.80246	0.0860603	2.64657	0.0365231	2.60857	0.024546		18.2	2.36279	2.3268	2.38422	2.29091	2.32424	2.54558	2.30097	2.35494	2.42873	2.33604	2.34968	2.32332	2.34938	2.3372		2.75635	2.76641	2.79318	2.79894	2.84501	3.00321	2.76665	2.80754	2.97602	2.75205	2.71946	2.74629	2.72456	2.77879		2.66637	2.65348	2.63878	2.62487	2.62326	2.70885	2.62341	2.61948	2.72913
-11.7	2.33476	0.0628764	2.80691	0.0854055	2.65641	0.0372664	2.6104	0.025086		18.3	2.33536	2.30635	2.36238	2.27351	2.28816	2.52095	2.27151	2.33431	2.3944	2.31826	2.3175	2.302	2.33262	2.32937		2.75265	2.76506	2.80272	2.80647	2.85691	3.01097	2.75853	2.79709	2.9765	2.76531	2.73245	2.75324	2.75236	2.76642		2.66468	2.66667	2.64475	2.63991	2.63442	2.7264	2.62472	2.64256	2.74241
-11.6	2.30597	0.0656079	2.81234	0.086433	2.66203	0.0416628	2.60782	0.0240882		18.4	2.30579	2.27452	2.33966	2.24631	2.26545	2.50404	2.24267	2.30092	2.36282	2.28282	2.28071	2.2758	2.29978	2.30227		2.74891	2.76278	2.80924	2.82223	2.85775	3.00422	2.76653	2.80618	2.99565	2.75851	2.7387	2.76174	2.74303	2.79733		2.66881	2.65235	2.65602	2.62951	2.64294	2.73461	2.62286	2.63076	2.76216
-11.5	2.28001	0.0629653	2.80953	0.0903178	2.67183	0.0507791	2.60584	0.026225		18.5	2.29101	2.25385	2.31073	2.21871	2.23082	2.46815	2.21134	2.27748	2.3249	2.25393	2.2765	2.25379	2.26999	2.279		2.76031	2.76944	2.80993	2.81499	2.87223	3.01492	2.7622	2.79941	2.98962	2.75371	2.71412	2.76159	2.73634	2.77459		2.68933	2.67991	2.64849	2.65151	2.65831	2.76999	2.63404	2.62922	2.79049
-11.4	2.25279	0.0621614	2.81059	0.0857086	2.67969	0.0485766	2.61113	0.0287929		18.6	2.27237	2.22278	2.28553	2.18817	2.20015	2.44029	2.21096	2.25008	2.29643	2.22963	2.24776	2.2198	2.23688	2.2383		2.73983	2.75649	2.80807	2.82884	2.86435	3.00408	2.78825	2.7968	2.98032	2.75239	2.73782	2.77786	2.72653	2.78655		2.68647	2.67504	2.6628	2.65467	2.67091	2.76415	2.64887	2.63309	2.80255
-11.3	2.22041	0.0631629	2.80764	0.0862399	2.68552	0.0502164	2.60771	0.0265431		18.7	2.23722	2.19777	2.25759	2.16188	2.16304	2.40862	2.159	2.2154	2.26146	2.1996	2.21004	2.1823	2.21992	2.21196		2.74134	2.75325	2.78926	2.80907	2.8666	3.00274	2.77788	2.8031	2.98579	2.74503	2.73773	2.76818	2.74706	2.77987		2.70161	2.69046	2.64688	2.65872	2.67529	2.76135	2.64082	2.65271	2.81476
-11.2	2.1946	0.0618292	2.80748	0.0857626	2.69336	0.0539789	2.61374	0.0294462		18.8	2.22197	2.1662	2.22549	2.13206	2.12058	2.37535	2.14463	2.18796	2.22751	2.17893	2.19356	2.15987	2.2001	2.19016		2.74755	2.76781	2.80147	2.81851	2.86558	2.99532	2.77312	2.80352	2.98485	2.74408	2.715	2.76431	2.74826	2.77529		2.70214	2.69659	2.66156	2.68273	2.68628	2.79337	2.63779	2.65849	2.82757
-11.1	2.16749	0.0624525	2.80231	0.0858102	2.70147	0.0584108	2.60844	0.0239855		18.9	2.19164	2.14413	2.19215	2.0982	2.09945	2.35481	2.1269	2.16922	2.19835	2.14104	2.15795	2.13627	2.17376	2.16102		2.74116	2.75679	2.79783	2.81427	2.85891	2.99042	2.76929	2.78917	2.98136	2.74982	2.71507	2.77188	2.72971	2.76662		2.69435	2.71327	2.68283	2.68575	2.67566	2.81041	2.63882	2.66454	2.84541
-11	2.13126	0.0623876	2.79886	0.0831472	2.71033	0.0573035	2.60821	0.0257365		19	2.15855	2.1077	2.15252	2.06666	2.06575	2.3184	2.08149	2.12799	2.16294	2.10568	2.13014	2.0981	2.13836	2.1233		2.73008	2.75779	2.79403	2.80289	2.86567	2.9762	2.77013	2.79041	2.96733	2.73133	2.70294	2.77371	2.73918	2.7824		2.7128	2.71257	2.68813	2.68092	2.70865	2.80631	2.65619	2.67296	2.86548
-10.9	2.10529	0.061369	2.79709	0.0813731	2.718	0.0580803	2.60849	0.0235127		19.1	2.13838	2.0748	2.12773	2.04024	2.02448	2.28107	2.06027	2.09996	2.12719	2.09546	2.11209	2.06485	2.12628	2.10124		2.73451	2.75252	2.78374	2.80933	2.86045	2.96981	2.75489	2.79501	2.96446	2.73285	2.70554	2.77091	2.74475	2.78054		2.71655	2.70967	2.69472	2.68724	2.7234	2.82783	2.66377	2.68739	2.86833
-10.8	2.0685	0.063229	2.78782	0.0836329	2.73186	0.0654318	2.6035	0.0237139		19.2	2.10805	2.04166	2.09694	2.00361	1.98883	2.25113	2.02603	2.06611	2.08931	2.04733	2.06782	2.02381	2.0846	2.06379		2.71945	2.73805	2.78179	2.79784	2.84803	2.97341	2.76686	2.78365	2.95318	2.7179	2.70355	2.76664	2.72125	2.75783		2.72654	2.71199	2.72788	2.69956	2.72772	2.85482	2.66339	2.69474	2.89913
-10.7	2.03783	0.063457	2.78153	0.0808389	2.74084	0.0649653	2.60616	0.0247937		19.3	2.08818	2.01588	2.06592	1.97187	1.95667	2.21899	2.00101	2.03069	2.04597	2.01999	2.04501	1.98582	2.05195	2.03172		2.71875	2.73346	2.76425	2.80279	2.8414	2.95407	2.75291	2.76913	2.94853	2.72508	2.69258	2.76561	2.72382	2.74906		2.73104	2.7324	2.72036	2.71824	2.74401	2.87043	2.68878	2.70342	2.90517
-10.6	2.00319	0.0604912	2.77293	0.0796173	2.7447	0.0687013	2.60551	0.0280881		19.4	2.04967	1.97788	2.02578	1.93954	1.92327	2.17631	1.96417	2.00153	2.00689	1.99823	2.02049	1.95942	2.00612	1.99538		2.71428	2.72796	2.76975	2.78657	2.84184	2.9434	2.74525	2.75252	2.92791	2.70003	2.68059	2.758	2.71394	2.75892		2.73347	2.73019	2.7154	2.71966	2.73014	2.86222	2.68318	2.71338	2.9367
-10.5	1.96825	0.0635236	2.76561	0.0785945	2.75574	0.0662787	2.60404	0.0276066		19.5	2.02611	1.93683	2.00213	1.8969	1.88617	2.14593	1.92804	1.96453	1.96652	1.95743	1.98198	1.92888	1.97361	1.96049		2.69264	2.73319	2.7684	2.77308	2.83694	2.92839	2.74374	2.76031	2.91709	2.69958	2.66355	2.74754	2.70772	2.74631		2.74424	2.74486	2.70901	2.74035	2.74259	2.883	2.68539	2.73631	2.92756
-10.4	1.93459	0.0674332	2.75381	0.0792828	2.7556	0.0744277	2.60643	0.0265078		19.6	1.99961	1.91405	1.96527	1.83778	1.83936	2.11361	1.89827	1.93692	1.93511	1.92365	1.95206	1.9024	1.94413	1.92207		2.68129	2.71561	2.7427	2.75864	2.82737	2.92807	2.72946	2.7583	2.89836	2.67626	2.66421	2.74294	2.70081	2.72935		2.72084	2.74964	2.72044	2.73112	2.77201	2.90362	2.68137	2.72156	2.94257
-10.3	1.8975	0.0684874	2.74255	0.0755795	2.76375	0.0761228	2.60136	0.0268845		19.7	1.96885	1.87041	1.93006	1.81622	1.80259	2.08293	1.86573	1.88624	1.89482	1.88509	1.90809	1.84974	1.91556	1.88863		2.68402	2.69315	2.73921	2.75125	2.80966	2.90168	2.71774	2.74974	2.88673	2.6694	2.65533	2.73064	2.68252	2.72465		2.73332	2.7272	2.74175	2.7471	2.78403	2.91348	2.70497	2.72816	2.9607
-10.2	1.86303	0.0676869	2.72828	0.076147	2.77137	0.0708551	2.60256	0.0281411		19.8	1.93127	1.85839	1.89269	1.76999	1.76466	2.04338	1.83611	1.85523	1.8575	1.84366	1.87109	1.82374	1.87971	1.85507		2.65367	2.68196	2.72688	2.73653	2.80285	2.89269	2.71617	2.72334	2.86503	2.65987	2.64697	2.7244	2.66428	2.70124		2.73587	2.74588	2.7424	2.75092	2.79041	2.92144	2.69524	2.74763	2.94183
-10.1	1.82513	0.0678829	2.71725	0.0734081	2.77504	0.0802602	2.60143	0.0254595		19.9	1.89987	1.81094	1.84654	1.73913	1.72565	2.00744	1.80443	1.82085	1.81468	1.81422	1.83508	1.78294	1.842	1.80802		2.66031	2.67033	2.71307	2.73348	2.78523	2.87396	2.69529	2.71088	2.84929	2.64139	2.62519	2.7153	2.66474	2.703		2.73308	2.74646	2.74889	2.75369	2.79339	2.94656	2.71329	2.73074	2.97243
-10	1.79199	0.0692893	2.70226	0.0714536	2.7743	0.0813297	2.60074	0.0304089		20	1.86068	1.76612	1.82749	1.70248	1.68829	1.97571	1.78198	1.77726	1.77995	1.78009	1.80459	1.75395	1.81724	1.77206		2.63666	2.66749	2.69331	2.70615	2.77312	2.85571	2.68484	2.70288	2.82923	2.62344	2.62075	2.70452	2.65281	2.68074		2.73927	2.7546	2.74066	2.73952	2.79207	2.95118	2.70766	2.7307	2.96994
-9.9	1.75401	0.0693515	2.69	0.0698078	2.78016	0.0757001	2.59921	0.0348697		20.1	1.83976	1.73849	1.78883	1.67265	1.65318	1.93436	1.73228	1.74812	1.74295	1.73663	1.76624	1.70314	1.76847	1.73103		2.62762	2.65152	2.68905	2.69575	2.75375	2.84215	2.6679	2.69114	2.8131	2.60857	2.61155	2.68024	2.64337	2.68424		2.73724	2.75848	2.74525	2.75479	2.798	2.93697	2.71665	2.75021	2.96974
-9.8	1.71784	0.0722973	2.67139	0.0661434	2.78372	0.0815737	2.59873	0.0317806		20.2	1.80649	1.69749	1.75224	1.62781	1.61204	1.90109	1.69084	1.71379	1.69407	1.70748	1.73477	1.66377	1.74527	1.70264		2.60543	2.63519	2.6646	2.67412	2.73554	2.81644	2.65738	2.67701	2.78649	2.59779	2.60476	2.67115	2.62504	2.64846		2.75017	2.76586	2.76184	2.75454	2.78757	2.96622	2.7089	2.74503	2.97736
-9.7	1.68095	0.0703798	2.65227	0.0658734	2.78134	0.0794651	2.60575	0.0335048		20.3	1.76215	1.6691	1.71274	1.58779	1.57852	1.86303	1.66276	1.67613	1.65432	1.6749	1.70236	1.63956	1.69708	1.65283		2.60283	2.62384	2.6499	2.65791	2.72075	2.79415	2.64076	2.65321	2.75906	2.56668	2.56597	2.64897	2.61033	2.63743		2.7333	2.74867	2.74869	2.76208	2.8128	2.95376	2.70591	2.74715	2.9688
-9.6	1.6434	0.0719919	2.63661	0.0629129	2.77948	0.0806332	2.60751	0.0351897		20.4	1.74102	1.62835	1.6655	1.55458	1.53841	1.82555	1.62156	1.64609	1.61761	1.6397	1.66283	1.5926	1.65734	1.61644		2.58271	2.60345	2.63653	2.62953	2.70492	2.77372	2.6153	2.64179	2.74015	2.56131	2.5683	2.64277	2.59041	2.62161		2.74384	2.74818	2.75392	2.76527	2.79824	2.95643	2.70659	2.73225	2.97104
-9.5	1.60544	0.0767227	2.61953	0.0622194	2.78221	0.0837793	2.6093	0.0345344		20.5	1.70609	1.58016	1.63375	1.50602	1.50324	1.80191	1.58918	1.59634	1.57352	1.59554	1.62687	1.55204	1.63079	1.58077		2.56497	2.58811	2.6143	2.6128	2.68019	2.75904	2.61489	2.63499	2.71762	2.54435	2.54696	2.61827	2.57413	2.60274		2.72697	2.74771	2.7455	2.76391	2.80539	2.97277	2.70996	2.74667	2.97487
-9.4	1.56951	0.0748991	2.59485	0.0614596	2.77608	0.0800526	2.60985	0.0403599		20.6	1.66595	1.55329	1.59743	1.47078	1.45322	1.75353	1.57119	1.56383	1.54405	1.56139	1.58873	1.51699	1.59424	1.53851		2.53517	2.56101	2.60183	2.58498	2.65686	2.73603	2.58515	2.61017	2.6853	2.52129	2.52657	2.59168	2.55562	2.57631		2.73082	2.73795	2.74977	2.76124	2.79188	2.95172	2.69516	2.75602	2.96531
-9.3	1.53142	0.0743562	2.57388	0.0581853	2.77368	0.0799961	2.62064	0.0354142		20.7	1.63172	1.51301	1.55351	1.44187	1.41972	1.71843	1.5279	1.52145	1.50406	1.51755	1.54769	1.48409	1.56072	1.49819		2.52989	2.54642	2.58492	2.56477	2.63904	2.70538	2.56304	2.5841	2.65523	2.49393	2.50435	2.56366	2.53864	2.56094		2.72692	2.72818	2.75655	2.75711	2.80123	2.95517	2.69399	2.75555	2.95342
-9.2	1.49215	0.0749402	2.55263	0.0574659	2.77012	0.0815121	2.62141	0.0400248		20.8	1.59368	1.47445	1.52713	1.38942	1.38331	1.67643	1.4819	1.48104	1.46793	1.47282	1.50748	1.44914	1.52039	1.46504		2.5084	2.53576	2.55426	2.53373	2.60622	2.69155	2.54361	2.55959	2.63013	2.47485	2.48377	2.55655	2.5215	2.53693		2.71541	2.72842	2.73846	2.75572	2.80036	2.96588	2.69604	2.74448	2.9422
-9.1	1.45396	0.0737938	2.53033	0.0570568	2.76535	0.079546	2.62759	0.0442736		20.9	1.54455	1.43135	1.48626	1.34805	1.34082	1.63093	1.4515	1.44902	1.4316	1.44026	1.48161	1.40338	1.48649	1.42957		2.46923	2.5109	2.53812	2.5184	2.58266	2.66518	2.52948	2.54354	2.59779	2.44557	2.46778	2.53866	2.49742	2.51988		2.71375	2.73023	2.73443	2.74611	2.79261	2.96276	2.69406	2.73851	2.92705
-9	1.41488	0.0777594	2.50913	0.0525811	2.76002	0.0804306	2.63248	0.0393825		21	1.52777	1.40212	1.43916	1.31224	1.30888	1.60278	1.40126	1.40154	1.39549	1.38778	1.43935	1.36248	1.45378	1.37366		2.47437	2.48938	2.52325	2.48615	2.55709	2.63621	2.49941	2.52232	2.5652	2.4288	2.44342	2.51994	2.48066	2.50159		2.70175	2.71687	2.73565	2.73288	2.78474	2.9595	2.69112	2.74382	2.92485
-8.9	1.37563	0.0765417	2.48254	0.0538066	2.7495	0.0774115	2.63682	0.0455055		21.1	1.48135	1.35659	1.40254	1.2746	1.25924	1.56276	1.36978	1.35871	1.3531	1.35593	1.39172	1.33502	1.41027	1.34728		2.45097	2.46333	2.48726	2.46219	2.53582	2.61888	2.47938	2.48861	2.53029	2.40377	2.41772	2.49417	2.44341	2.47976		2.69778	2.71096	2.7247	2.73179	2.77208	2.94413	2.68429	2.7217	2.90729
-8.8	1.3368	0.0784831	2.45652	0.0536228	2.74228	0.0766271	2.64216	0.0484669		21.2	1.46144	1.31365	1.36839	1.22848	1.23168	1.5229	1.32871	1.32079	1.3168	1.31476	1.34016	1.28798	1.37109	1.30835		2.4159	2.44239	2.46097	2.44129	2.50418	2.59121	2.45896	2.47116	2.50249	2.37505	2.38614	2.46491	2.42812	2.44847		2.69108	2.70438	2.71759	2.72125	2.77275	2.93667	2.67128	2.71737	2.89084
-8.7	1.29553	0.0779101	2.42911	0.0507786	2.73199	0.0781797	2.65517	0.0467919		21.3	1.40884	1.27278	1.32512	1.19233	1.18678	1.48151	1.29037	1.28126	1.28055	1.26532	1.31204	1.24127	1.3383	1.26096		2.40025	2.41946	2.43117	2.40789	2.47892	2.55569	2.42512	2.44827	2.46535	2.3473	2.36603	2.44562	2.40034	2.41608		2.67605	2.68627	2.70048	2.71257	2.75632	2.94001	2.67027	2.71091	2.87488
-8.6	1.25553	0.0787996	2.40168	0.0518188	2.7222	0.0752652	2.6632	0.0498781		21.4	1.36898	1.22698	1.27888	1.14891	1.14661	1.44562	1.24868	1.25364	1.23714	1.23711	1.27928	1.19199	1.28676	1.22689		2.36901	2.38026	2.40809	2.38335	2.44418	2.53201	2.40441	2.4242	2.43909	2.31427	2.34506	2.41818	2.36848	2.39291		2.67203	2.68162	2.69638	2.6982	2.75295	2.92173	2.66404	2.6929	2.86049
-8.5	1.21243	0.0811413	2.3778	0.049789	2.71297	0.0745358	2.6727	0.0550278		21.5	1.3298	1.19405	1.23503	1.10354	1.09577	1.40909	1.19667	1.20096	1.20004	1.19005	1.23098	1.15135	1.24703	1.18967		2.35294	2.36401	2.37379	2.35768	2.42374	2.506	2.38165	2.39935	2.40168	2.29534	2.3199	2.39357	2.34652	2.373		2.67525	2.67212	2.68191	2.68837	2.74044	2.91587	2.64383	2.70029	2.83952
-8.4	1.16838	0.0758998	2.34842	0.0478337	2.70245	0.0722412	2.68532	0.0584585		21.6	1.27264	1.13802	1.18642	1.06807	1.07286	1.36203	1.16269	1.15563	1.16332	1.14296	1.18086	1.1149	1.20168	1.1353		2.31534	2.34335	2.35888	2.3304	2.38478	2.46995	2.34875	2.36799	2.37296	2.25924	2.29989	2.35968	2.32276	2.34386		2.65755	2.67067	2.67952	2.6777	2.72974	2.89952	2.63949	2.68846	2.82436
-8.3	1.12803	0.0771088	2.32217	0.0499112	2.68937	0.0737712	2.69542	0.0591016		21.7	1.2399	1.09955	1.15604	1.02633	1.02101	1.31284	1.10907	1.11769	1.12674	1.09699	1.14331	1.07241	1.16971	1.10086		2.3034	2.31291	2.33272	2.30028	2.3583	2.45358	2.32208	2.34042	2.34106	2.22951	2.27157	2.33232	2.2933	2.3189		2.63977	2.65346	2.65981	2.67186	2.71056	2.89181	2.62448	2.66634	2.81514
-8.2	1.08859	0.0818803	2.2919	0.0486309	2.67512	0.0704478	2.70327	0.0626117		21.8	1.20837	1.05105	1.11057	0.981298	0.98157	1.28945	1.08032	1.07291	1.08988	1.06134	1.09199	1.02439	1.13184	1.06522		2.27951	2.26995	2.30647	2.26517	2.33086	2.40986	2.29975	2.31559	2.30367	2.1906	2.24534	2.30853	2.27685	2.28444		2.6312	2.6395	2.65348	2.65971	2.69103	2.87407	2.61334	2.6664	2.7857
-8.1	1.04714	0.0777434	2.26173	0.0475069	2.6611	0.0702982	2.71568	0.0673891		21.9	1.15646	1.01807	1.07344	0.949817	0.948124	1.24029	1.02801	1.02562	1.05212	1.01956	1.06101	0.981262	1.08692	1.01933		2.24316	2.25282	2.27855	2.23634	2.28987	2.38327	2.27604	2.27535	2.27333	2.17039	2.20904	2.27697	2.2384	2.26072		2.60711	2.63102	2.63386	2.64257	2.67533	2.86268	2.60584	2.64614	2.76876
-8	1.00829	0.0739807	2.2313	0.043327	2.64569	0.0679195	2.72366	0.0707032		22	1.10868	0.98407	1.02412	0.915818	0.914644	1.19556	0.991775	0.990875	1.0091	0.978953	1.01791	0.944934	1.05171	0.987853		2.20788	2.2288	2.24291	2.2113	2.26275	2.33716	2.24921	2.25085	2.22813	2.14021	2.18896	2.24378	2.21947	2.22676		2.60312	2.60586	2.61989	2.63864	2.66355	2.8424	2.5757	2.63285	2.74009
-7.9	0.969135	0.0739297	2.19789	0.0449172	2.63448	0.0662596	2.73688	0.0751408		22.1	1.06936	0.941029	0.989498	0.885307	0.872151	1.15906	0.949415	0.955436	0.980517	0.938064	0.966788	0.908988	1.00701	0.94527		2.19272	2.1923	2.2073	2.17974	2.22551	2.31769	2.20293	2.2121	2.19919	2.10901	2.15564	2.20305	2.17174	2.20146		2.59301	2.60983	2.60522	2.6157	2.64764	2.83332	2.57677	2.62414	2.72053
-7.8	0.935968	0.0743178	2.16906	0.0449326	2.61384	0.0652967	2.74961	0.0746795		22.2	1.04605	0.907854	0.954389	0.849674	0.844376	1.12098	0.911779	0.918652	0.94055	0.90708	0.939295	0.870852	0.979874	0.912144		2.16315	2.16233	2.17783	2.13833	2.19321	2.28655	2.18116	2.1946	2.16486	2.08302	2.12524	2.18018	2.14684	2.16948		2.57816	2.59425	2.59534	2.59512	2.6174	2.81267	2.5519	2.59358	2.69387
-7.7	0.896371	0.0743556	2.13436	0.0428895	2.59415	0.0648887	2.75873	0.077826		22.3	0.997305	0.864246	0.91652	0.812603	0.803562	1.08925	0.876424	0.879795	0.902183	0.869395	0.887593	0.837211	0.939697	0.873412		2.12713	2.13274	2.15016	2.10358	2.15394	2.24679	2.14667	2.15319	2.12489	2.04783	2.10476	2.1443	2.11029	2.13484		2.55435	2.57426	2.57021	2.56666	2.59869	2.79055	2.53684	2.57798	2.67577
-7.6	0.862447	0.0725217	2.10464	0.0419922	2.57714	0.0625067	2.76797	0.0830934		22.4	0.961929	0.826635	0.883572	0.786283	0.778116	1.05015	0.831957	0.843877	0.865665	0.831906	0.861585	0.800784	0.909221	0.842583		2.09863	2.09942	2.11133	2.07586	2.12682	2.21379	2.12319	2.1178	2.0929	2.0199	2.0704	2.11483	2.0854	2.11465		2.53667	2.55649	2.55813	2.55406	2.58364	2.76955	2.51471	2.56619	2.64406
-7.5	0.826341	0.0716346	2.06934	0.0424484	2.55804	0.0605031	2.77801	0.083256		22.5	0.929075	0.797527	0.847069	0.746842	0.743325	1.00919	0.797276	0.803692	0.833763	0.790739	0.814922	0.772731	0.873834	0.808784		2.06358	2.0718	2.07403	2.03723	2.0892	2.17393	2.08798	2.08271	2.0587	1.97805	2.03496	2.09183	2.05184	2.07486		2.52949	2.53069	2.53875	2.53321	2.55105	2.74857	2.513	2.5503	2.62385
-7.4	0.789718	0.0716809	2.0366	0.0440296	2.53937	0.0591396	2.78866	0.0819468		22.6	0.880918	0.758921	0.811393	0.713563	0.701318	0.975131	0.752165	0.770278	0.798043	0.763619	0.788042	0.733415	0.842785	0.766467		2.03819	2.03272	2.04446	1.99802	2.04356	2.14496	2.05906	2.06344	2.02079	1.93973	2.01378	2.05056	2.02112	2.04206		2.5089	2.51638	2.52596	2.51855	2.53274	2.7287	2.48992	2.53314	2.5918
-7.3	0.750969	0.0717133	1.99856	0.0421358	2.51643	0.0587918	2.79623	0.0849466		22.7	0.846785	0.725994	0.767534	0.674741	0.664208	0.933652	0.720429	0.736117	0.756299	0.721497	0.735054	0.686568	0.809095	0.735587		2.00596	1.99533	2.00455	1.95878	2.00746	2.10751	2.01458	2.01718	1.98125	1.91037	1.97758	2.00446	1.98534	2.00949		2.49467	2.49292	2.49407	2.48959	2.50496	2.70596	2.46393	2.50983	2.56604
-7.2	0.708825	0.0689076	1.96582	0.0437469	2.49506	0.0582612	2.79829	0.0923318		22.8	0.800858	0.685886	0.721366	0.64487	0.628222	0.886216	0.673168	0.687509	0.712835	0.675098	0.690777	0.64154	0.761377	0.713835		1.97622	1.96997	1.97148	1.93848	1.97397	2.0806	1.98316	1.97869	1.94062	1.87233	1.94198	1.96315	1.95285	1.97797		2.4805	2.46444	2.4859	2.47929	2.4842	2.68717	2.45239	2.48192	2.53351
-7.1	0.667416	0.0695097	1.92943	0.043316	2.47382	0.0562373	2.80808	0.0877211		22.9	0.75965	0.656492	0.658697	0.602755	0.594483	0.852702	0.637875	0.638027	0.674114	0.632793	0.644018	0.60372	0.719273	0.669231		1.94491	1.93272	1.93192	1.88785	1.93928	2.03692	1.951	1.94407	1.89563	1.83995	1.91207	1.94454	1.91202	1.93913		2.45006	2.46576	2.44585	2.44543	2.46596	2.66101	2.42961	2.46362	2.50151
-7	0.62439	0.0712118	1.89758	0.0424234	2.45004	0.0559806	2.80993	0.087782		23	0.710173	0.617912	0.608612	0.560892	0.544622	0.817924	0.591041	0.596729	0.635333	0.589156	0.608943	0.558903	0.675948	0.625272		1.9102	1.90423	1.89869	1.8585	1.9052	2.00344	1.92405	1.92018	1.87004	1.80917	1.88475	1.90177	1.87682	1.89909		2.43022	2.43279	2.43122	2.42388	2.43441	2.63606	2.41879	2.44909	2.47988
-6.9	0.581854	0.0709975	1.86157	0.0435645	2.42328	0.0564726	2.81301	0.0916234		23.1	0.656459	0.575019	0.551045	0.521938	0.507504	0.779592	0.554277	0.561342	0.595862	0.551796	0.571293	0.504282	0.630077	0.585464		1.87922	1.87637	1.85652	1.82416	1.86328	1.97146	1.88897	1.87519	1.82612	1.77231	1.84569	1.86354	1.84925	1.8699		2.4036	2.41263	2.4068	2.40456	2.40454	2.61379	2.3777	2.41811	2.43699
-6.8	0.537251	0.0714026	1.8199	0.0430291	2.40055	0.0548757	2.81844	0.0910593		23.2	0.606156	0.535948	0.502964	0.483837	0.459309	0.739025	0.509386	0.511984	0.552991	0.502629	0.523576	0.464623	0.58575	0.543332		1.84183	1.83447	1.82163	1.77847	1.8137	1.92961	1.84543	1.83401	1.78911	1.73592	1.80195	1.82466	1.80137	1.82649		2.38477	2.3877	2.3773	2.37315	2.38042	2.58753	2.3653	2.39551	2.40979
-6.7	0.497926	0.0712978	1.78509	0.0456503	2.37606	0.0547967	2.81959	0.0884285		23.3	0.5543	0.500738	0.454347	0.454645	0.426692	0.709936	0.481876	0.464557	0.512364	0.459661	0.481118	0.431221	0.533431	0.506085		1.80843	1.80147	1.785	1.75041	1.78792	1.89768	1.81052	1.79602	1.74642	1.68908	1.76413	1.78305	1.77031	1.80087		2.35258	2.35916	2.36271	2.34805	2.35306	2.56109	2.33963	2.37829	2.37525
-6.6	0.457104	0.071432	1.74689	0.0451071	2.3474	0.0518105	2.8215	0.0866245		23.4	0.495515	0.470342	0.398577	0.433481	0.395882	0.668373	0.453134	0.418931	0.477303	0.406843	0.434062	0.382231	0.498095	0.46669		1.77351	1.75916	1.74722	1.71624	1.74547	1.85591	1.78544	1.75377	1.7122	1.64921	1.73802	1.74551	1.72676	1.74803		2.33837	2.33125	2.32984	2.32795	2.32119	2.52328	2.30997	2.34076	2.34276
-6.5	0.42563	0.0714303	1.71261	0.043143	2.32311	0.0537288	2.8177	0.0917091		23.5	0.463197	0.439598	0.357642	0.406534	0.364839	0.641658	0.422305	0.391287	0.436558	0.381965	0.406129	0.358219	0.460626	0.428261		1.74027	1.72276	1.70309	1.6805	1.7133	1.81836	1.7446	1.725	1.67325	1.62298	1.71286	1.7127	1.69653	1.71036		2.31527	2.31034	2.30222	2.31002	2.29165	2.50545	2.28882	2.33128	2.30566
-6.4	0.397663	0.0681085	1.67335	0.0445414	2.2962	0.054542	2.81782	0.0900297		23.6	0.415043	0.419207	0.329761	0.387812	0.340092	0.607047	0.399361	0.362895	0.408878	0.348723	0.384309	0.341073	0.420907	0.402176		1.69718	1.68786	1.67094	1.64154	1.66982	1.77623	1.70571	1.6925	1.63513	1.57282	1.68004	1.66983	1.65441	1.67284		2.29441	2.28895	2.26887	2.26902	2.26572	2.47908	2.27102	2.29908	2.27119
-6.3	0.374726	0.0667505	1.63652	0.0476182	2.26656	0.0541659	2.8154	0.091811		23.7	0.38812	0.409282	0.300101	0.381785	0.320922	0.575052	0.377329	0.3395	0.377271	0.323042	0.359248	0.317912	0.396791	0.379814		1.66489	1.65664	1.63056	1.60518	1.63417	1.74584	1.66116	1.65055	1.592	1.52659	1.63852	1.63944	1.61901	1.64671		2.26897	2.25195	2.24289	2.24303	2.23549	2.44813	2.23537	2.26471	2.23391
-6.2	0.354181	0.0659506	1.59701	0.0464808	2.24053	0.0534611	2.80991	0.0867873		23.8	0.364655	0.389867	0.274324	0.368485	0.301292	0.549189	0.368439	0.318022	0.350324	0.297094	0.337816	0.307671	0.377363	0.353996		1.6314	1.61477	1.59105	1.56319	1.58849	1.7016	1.63428	1.61061	1.55148	1.49676	1.60496	1.59593	1.5722	1.60142		2.24202	2.23922	2.22441	2.21988	2.19923	2.41737	2.22223	2.23822	2.19654
-6.1	0.33941	0.064088	1.5612	0.0462025	2.21064	0.0562289	2.80683	0.085599		23.9	0.341099	0.381324	0.259159	0.359464	0.289461	0.526015	0.358942	0.302806	0.328805	0.282345	0.324499	0.298017	0.360628	0.339171		1.59764	1.57635	1.55031	1.52398	1.55793	1.66569	1.60391	1.56387	1.51868	1.46687	1.57934	1.56299	1.53156	1.5577		2.21306	2.20162	2.19709	2.18648	2.16332	2.39598	2.18723	2.21434	2.16193
-6	0.327368	0.0628739	1.52585	0.0462762	2.18183	0.0556946	2.80171	0.0841499		24	0.327786	0.376235	0.244669	0.354224	0.276452	0.50311	0.352811	0.294716	0.31327	0.265738	0.313174	0.287409	0.348581	0.324982		1.55503	1.55076	1.51893	1.48617	1.51823	1.63251	1.5551	1.53768	1.48226	1.42661	1.53452	1.52951	1.50443	1.53025		2.17523	2.17513	2.16478	2.15072	2.14097	2.36463	2.16655	2.19685	2.1304
-5.9	0.318475	0.0617138	1.48552	0.0457407	2.15077	0.0562662	2.79357	0.082617		24.1	0.31425	0.369683	0.234799	0.352792	0.269772	0.485952	0.343679	0.288746	0.299704	0.253611	0.305743	0.281297	0.343696	0.314923		1.50906	1.49838	1.48644	1.44934	1.47665	1.58583	1.52994	1.49723	1.44025	1.38393	1.4961	1.48723	1.46554	1.49143		2.16474	2.1413	2.13432	2.12077	2.10052	2.33147	2.12895	2.15713	2.09156
-5.8	0.310693	0.0598001	1.45026	0.0474951	2.11701	0.0575652	2.78785	0.080692		24.2	0.301638	0.363684	0.227089	0.353108	0.26471	0.465768	0.338888	0.281785	0.285745	0.24184	0.301273	0.279378	0.334849	0.309944		1.48722	1.46708	1.44789	1.40842	1.44209	1.55088	1.48927	1.462	1.41165	1.33996	1.45942	1.45395	1.43253	1.45125		2.12032	2.11191	2.09572	2.08174	2.06285	2.29963	2.1012	2.12485	2.05674
-5.7	0.304679	0.0595929	1.41251	0.0450903	2.0889	0.0573268	2.77762	0.0811466		24.3	0.295844	0.359651	0.217635	0.350569	0.257669	0.452422	0.338949	0.272144	0.278764	0.235398	0.294973	0.274195	0.329338	0.307949		1.44057	1.44059	1.41587	1.37711	1.40674	1.49818	1.44643	1.41572	1.3797	1.2969	1.42185	1.4222	1.39309	1.42012		2.09522	2.09321	2.07638	2.05068	2.03359	2.27022	2.06559	2.09778	2.03012
-5.6	0.300486	0.0593025	1.37761	0.0479322	2.0563	0.0564285	2.76649	0.0796049		24.4	0.290081	0.356812	0.213473	0.348952	0.253445	0.443509	0.339832	0.26895	0.269516	0.230713	0.293513	0.270932	0.323926	0.303148		1.40579	1.39535	1.37542	1.33901	1.37685	1.48096	1.41459	1.37809	1.34394	1.26174	1.38206	1.38878	1.35701	1.38692		2.0651	2.05402	2.03435	2.01935	2.00772	2.23578	2.0417	2.06473	1.99267
-5.5	0.297334	0.0579714	1.34322	0.0444737	2.0222	0.0598633	2.75793	0.0779699		24.5	0.283823	0.354735	0.209951	0.347848	0.251446	0.433216	0.335903	0.268183	0.261056	0.229511	0.292918	0.272757	0.321203	0.300124		1.37311	1.36697	1.33957	1.3064	1.34127	1.43524	1.37642	1.33528	1.30688	1.23815	1.35899	1.35609	1.32213	1.34854		2.03012	2.01931	1.9937	1.99515	1.96481	2.2084	2.00403	2.02068	1.95492
-5.4	0.295456	0.0583241	1.30278	0.043673	1.99129	0.0600708	2.74818	0.0765839		24.6	0.282494	0.354697	0.203693	0.351017	0.249277	0.425492	0.336115	0.269703	0.254333	0.22589	0.291186	0.274683	0.321883	0.295916		1.32872	1.32241	1.29005	1.27054	1.30422	1.39835	1.33103	1.29446	1.27432	1.1996	1.32376	1.31017	1.28014	1.3111		1.99413	1.99219	1.96279	1.95565	1.93429	2.17837	1.98217	2.0098	1.92049
-5.3	0.29381	0.0582487	1.26535	0.0439746	1.95925	0.0596453	2.73892	0.0715026		24.7	0.277801	0.355413	0.202165	0.35376	0.250865	0.41803	0.337287	0.269204	0.249771	0.222718	0.289643	0.26952	0.319895	0.297269		1.29997	1.27785	1.25672	1.22599	1.27225	1.3526	1.29808	1.26379	1.22728	1.15926	1.28198	1.27247	1.24938	1.27721		1.97922	1.94469	1.92355	1.92904	1.90493	2.13772	1.95798	1.96842	1.87553
-5.2	0.291863	0.0589965	1.22629	0.0419179	1.92228	0.0616303	2.7234	0.0726563		24.8	0.276178	0.355444	0.201034	0.35341	0.24732	0.415229	0.339761	0.262631	0.245999	0.218959	0.287797	0.269965	0.317241	0.295111		1.25479	1.22851	1.2149	1.19117	1.23258	1.31897	1.25158	1.23297	1.19002	1.13297	1.24654	1.23119	1.20054	1.24133		1.93744	1.92164	1.88322	1.89825	1.85654	2.10762	1.91788	1.92095	1.84284
-5.1	0.29065	0.0602972	1.18771	0.0424983	1.88909	0.0611982	2.70882	0.0674916		24.9	0.276433	0.355406	0.196289	0.349642	0.241996	0.414966	0.34459	0.26111	0.241959	0.217099	0.286415	0.270891	0.316446	0.295856		1.21077	1.19022	1.17813	1.15582	1.19577	1.28461	1.21664	1.18979	1.14762	1.09599	1.20653	1.19965	1.15772	1.19873		1.89925	1.87848	1.85584	1.8658	1.83304	2.06882	1.87886	1.90613	1.79644
-5	0.290953	0.0609306	1.14636	0.0451019	1.85334	0.0622203	2.69402	0.0665531		25	0.275486	0.356448	0.194522	0.350625	0.241848	0.416218	0.346944	0.265082	0.241537	0.218266	0.287479	0.267065	0.316206	0.295622		1.16624	1.14322	1.13229	1.10787	1.15455	1.24447	1.18371	1.15418	1.11945	1.04222	1.1791	1.15131	1.12303	1.14744		1.86466	1.84273	1.8208	1.8233	1.78372	2.03121	1.85435	1.8808	1.7687
-4.9	0.291045	0.0604329	1.10642	0.0433762	1.81777	0.0621143	2.67739	0.0646648		25.1	0.275154	0.356481	0.194691	0.351611	0.24237	0.414094	0.34395	0.265611	0.23844	0.220404	0.288731	0.268037	0.317514	0.297536		1.13081	1.10833	1.08998	1.0689	1.11365	1.20602	1.1407	1.10505	1.07749	1.01124	1.12741	1.1186	1.08313	1.10858		1.82281	1.80712	1.78634	1.78374	1.74382	1.99133	1.82783	1.84515	1.72398
-4.8	0.29075	0.0611188	1.06673	0.0442574	1.78194	0.0622748	2.66227	0.0626795		25.2	0.274918	0.357941	0.194023	0.353295	0.241234	0.413037	0.344837	0.264582	0.234387	0.218759	0.290204	0.268977	0.315523	0.298789		1.09376	1.06986	1.0616	1.02966	1.07589	1.16509	1.10665	1.06542	1.04428	0.96327	1.07212	1.07067	1.04119	1.07469		1.79581	1.77313	1.75952	1.74123	1.71043	1.9602	1.79452	1.80032	1.69121
-4.7	0.290853	0.0612307	1.02785	0.0443617	1.74574	0.0632195	2.64224	0.0593851		25.3	0.27501	0.357774	0.193528	0.352224	0.241537	0.41255	0.34838	0.262515	0.233398	0.219541	0.290745	0.270708	0.314158	0.29988		1.05174	1.027	1.02703	0.985052	1.03705	1.13185	1.05196	1.02326	1.00593	0.928279	1.04763	1.03768	1.00054	1.03483		1.77662	1.73651	1.71652	1.70306	1.6698	1.92114	1.76654	1.76412	1.65628
-4.6	0.290983	0.0618989	0.988226	0.0425496	1.7087	0.0625409	2.62416	0.0583533		25.4	0.273436	0.36004	0.193728	0.351628	0.239414	0.415122	0.351813	0.261816	0.233467	0.22193	0.289946	0.271763	0.313342	0.296315		1.01156	0.989236	0.986237	0.953857	0.998533	1.08395	1.02293	0.984416	0.968983	0.888654	0.997655	0.995851	0.95909	0.994215		1.73141	1.70818	1.67796	1.67498	1.62864	1.88283	1.72629	1.72654	1.61313
-4.5	0.291877	0.0627231	0.951292	0.0411504	1.67517	0.066547	2.60304	0.0558841		25.5	0.274803	0.35879	0.192391	0.353916	0.24088	0.421486	0.350594	0.264944	0.23053	0.224611	0.292101	0.273035	0.311683	0.29652		0.963327	0.953599	0.956026	0.914711	0.960178	1.04838	0.974202	0.950117	0.927009	0.85854	0.974272	0.95695	0.924867	0.955919		1.6943	1.68221	1.63781	1.63856	1.58851	1.85104	1.68883	1.70209	1.57247
-4.4	0.292768	0.0638118	0.912387	0.0429666	1.64159	0.0670966	2.58111	0.0555465		25.6	0.274465	0.358911	0.192866	0.354496	0.241574	0.427218	0.350949	0.268402	0.233159	0.219414	0.291586	0.275383	0.315491	0.294844		0.936605	0.914934	0.912597	0.874957	0.925346	1.01861	0.937797	0.910344	0.889776	0.818862	0.919616	0.91587	0.888399	0.909711		1.67539	1.65243	1.6139	1.60145	1.55907	1.8203	1.6594	1.65218	1.53351
-4.3	0.293465	0.0636626	0.878505	0.0440484	1.59934	0.0694609	2.56102	0.0545247		25.7	0.27454	0.360507	0.193582	0.357878	0.245016	0.423572	0.353926	0.265211	0.232577	0.219016	0.290672	0.278643	0.31545	0.297916		0.901478	0.879317	0.876443	0.841283	0.886768	0.987578	0.898148	0.88346	0.856271	0.782926	0.890272	0.885153	0.845598	0.88437		1.6287	1.60711	1.57046	1.55318	1.51257	1.78704	1.6159	1.61698	1.49316
-4.2	0.294036	0.0647888	0.843896	0.0442195	1.56131	0.0724279	2.5385	0.051534		25.8	0.275452	0.362935	0.194072	0.354029	0.243755	0.429682	0.356942	0.265269	0.231848	0.219296	0.291864	0.277866	0.314774	0.298719		0.876889	0.849828	0.844723	0.799715	0.85602	0.952532	0.860444	0.847311	0.817382	0.753035	0.848334	0.846799	0.81105	0.850482		1.60014	1.56979	1.52703	1.51891	1.46109	1.75214	1.58665	1.58945	1.4594
-4.1	0.295564	0.0658017	0.806575	0.0426838	1.52388	0.0710826	2.51352	0.0505796		25.9	0.275736	0.363991	0.196377	0.354045	0.243178	0.437275	0.358922	0.263579	0.234087	0.221693	0.293124	0.276747	0.316727	0.302413		0.828508	0.804102	0.81761	0.760855	0.812499	0.913646	0.818739	0.813748	0.778621	0.720385	0.81728	0.814701	0.777533	0.813829		1.55064	1.53202	1.49533	1.47699	1.43026	1.71718	1.53829	1.54871	1.41841
-4	0.296879	0.0661935	0.771058	0.0424594	1.48756	0.0733281	2.49127	0.0469417		26	0.276513	0.362835	0.194952	0.355064	0.246461	0.44249	0.360514	0.264596	0.234269	0.225944	0.296134	0.279938	0.314809	0.301782		0.790865	0.767834	0.77244	0.719086	0.777546	0.881404	0.78585	0.774479	0.746924	0.692331	0.784895	0.780394	0.743136	0.77763		1.5398	1.50268	1.45444	1.43349	1.3898	1.68279	1.50825	1.51229	1.3876
-3.9	0.299524	0.0658693	0.733439	0.0418037	1.4473	0.0720347	2.46293	0.0472063		26.1	0.27749	0.365467	0.195013	0.359191	0.251521	0.443175	0.361077	0.268498	0.236545	0.230538	0.298158	0.283273	0.319052	0.304338		0.748028	0.734475	0.734565	0.677158	0.745119	0.840994	0.743761	0.730865	0.712984	0.65504	0.737617	0.754032	0.712229	0.741281		1.48792	1.45817	1.41163	1.40674	1.34565	1.64151	1.46227	1.4663	1.34791
-3.8	0.300869	0.066535	0.696527	0.0418652	1.40953	0.0706712	2.43918	0.0465041		26.2	0.281216	0.365365	0.196691	0.362926	0.253838	0.44966	0.357857	0.270777	0.236736	0.229456	0.297919	0.285614	0.318812	0.305293		0.714827	0.697334	0.696565	0.63153	0.706493	0.80647	0.7001	0.692963	0.683135	0.624621	0.702174	0.708895	0.678053	0.708216		1.45745	1.4211	1.37374	1.37256	1.31081	1.5979	1.42815	1.43066	1.31378
-3.7	0.302863	0.0674835	0.65728	0.0415721	1.37351	0.07103	2.41044	0.0451856		26.3	0.280049	0.368987	0.200428	0.3619	0.253678	0.454733	0.362917	0.267893	0.237753	0.231106	0.301073	0.287424	0.320506	0.31163		0.670686	0.659475	0.665538	0.582346	0.666401	0.76654	0.64804	0.647207	0.648216	0.596387	0.659898	0.670584	0.646168	0.674429		1.40871	1.3878	1.33833	1.33175	1.27311	1.56712	1.39584	1.38708	1.27482
-3.6	0.304312	0.0682164	0.617179	0.0437795	1.33202	0.0702388	2.38329	0.0459369		26.4	0.280552	0.367796	0.201197	0.359062	0.253096	0.462788	0.365526	0.266867	0.240549	0.234618	0.305231	0.291337	0.319316	0.312434		0.634559	0.614322	0.620403	0.538765	0.626718	0.735306	0.601426	0.60404	0.612949	0.56049	0.623077	0.617955	0.608155	0.642335		1.38973	1.34209	1.28784	1.29496	1.23542	1.52232	1.32726	1.35177	1.23989
-3.5	0.307549	0.0685096	0.577093	0.0462346	1.28935	0.0700341	2.35581	0.0412053		26.5	0.282779	0.371682	0.204089	0.361066	0.256797	0.466757	0.373036	0.27221	0.242496	0.240015	0.305389	0.293454	0.322887	0.313033		0.585969	0.57354	0.571749	0.486669	0.592052	0.703171	0.551488	0.560642	0.57075	0.538516	0.588219	0.579929	0.571935	0.604666		1.32389	1.29721	1.24321	1.25353	1.1931	1.48043	1.29942	1.30696	1.19431
-3.4	0.309319	0.0682539	0.536466	0.0506505	1.24873	0.069224	2.32576	0.0437686		26.6	0.286376	0.371369	0.205247	0.362349	0.257485	0.470865	0.368798	0.27428	0.24566	0.242045	0.307098	0.298059	0.324676	0.316155		0.545567	0.538069	0.539434	0.43689	0.548992	0.677108	0.505102	0.516895	0.541713	0.501245	0.548138	0.530133	0.523901	0.557334		1.28417	1.26244	1.19768	1.22192	1.15895	1.44328	1.24828	1.27144	1.16231
-3.3	0.312216	0.0685843	0.498977	0.0526207	1.21194	0.0714372	2.30064	0.0406171		26.7	0.287992	0.373428	0.209776	0.36349	0.263155	0.476627	0.373434	0.2735	0.247889	0.245811	0.309706	0.299214	0.327408	0.319599		0.508502	0.484198	0.500956	0.394213	0.511897	0.644619	0.457377	0.48597	0.506369	0.477507	0.514854	0.490622	0.487938	0.520656		1.26167	1.21547	1.16245	1.16995	1.11848	1.4075	1.20564	1.22934	1.12454
-3.2	0.314678	0.0683364	0.462647	0.0582524	1.16643	0.0729052	2.26759	0.0422939		26.8	0.289306	0.376259	0.214005	0.363688	0.265876	0.477151	0.380035	0.273592	0.251245	0.247004	0.313332	0.302869	0.328274	0.32286		0.476636	0.448552	0.474009	0.342836	0.469326	0.621906	0.412932	0.45108	0.475873	0.447425	0.479681	0.445959	0.454673	0.476176		1.21441	1.17026	1.11217	1.12345	1.0657	1.36633	1.16706	1.19901	1.08627
-3.1	0.318448	0.0686463	0.432591	0.0590082	1.12477	0.0693988	2.2398	0.0389773		26.9	0.29204	0.376667	0.218928	0.365405	0.270127	0.486874	0.383427	0.275971	0.255649	0.255236	0.318501	0.303694	0.328302	0.327446		0.435542	0.415915	0.451145	0.317948	0.444423	0.593927	0.372005	0.413923	0.448157	0.426782	0.451674	0.411113	0.427777	0.445944		1.16303	1.12376	1.07236	1.08777	1.03506	1.3235	1.1227	1.14739	1.0474
-3	0.321737	0.0687708	0.405357	0.0596264	1.08166	0.0697408	2.20585	0.0390892		27	0.295845	0.376897	0.220881	0.364137	0.272378	0.495211	0.382339	0.280662	0.260548	0.260143	0.321985	0.30914	0.332223	0.331927		0.410156	0.383572	0.429404	0.287953	0.417521	0.565586	0.344716	0.38439	0.424594	0.40821	0.424193	0.381495	0.398999	0.414206		1.1246	1.09613	1.03506	1.04165	0.992689	1.28599	1.08958	1.08814	1.01166
-2.9	0.326092	0.0693868	0.382339	0.0607967	1.04214	0.0696096	2.17583	0.0374074		27.1	0.297921	0.380436	0.226449	0.369255	0.280276	0.504929	0.384855	0.28277	0.264205	0.267954	0.326102	0.310024	0.337266	0.33284		0.385362	0.361727	0.410947	0.261436	0.390199	0.540885	0.310742	0.369223	0.404741	0.393569	0.404065	0.359541	0.374903	0.385407		1.08181	1.04726	0.994143	1.00227	0.946984	1.24104	1.04811	1.05478	0.970865
-2.8	0.331089	0.0682193	0.36437	0.0628435	1.00023	0.0709226	2.14484	0.041553		27.2	0.304944	0.383795	0.233691	0.370624	0.284944	0.506407	0.392704	0.292349	0.269699	0.270078	0.332575	0.316242	0.338404	0.338794		0.367719	0.346403	0.401127	0.241762	0.366929	0.527725	0.292021	0.353511	0.386033	0.379987	0.387534	0.328199	0.360807	0.361429		1.03152	1.01341	0.95122	0.956209	0.903605	1.20552	1.00212	1.01473	0.936422
-2.7	0.337378	0.0675862	0.350507	0.0641744	0.961715	0.0692156	2.11048	0.0401731		27.3	0.310027	0.385741	0.242997	0.375483	0.289687	0.514362	0.397486	0.29548	0.277996	0.282167	0.339259	0.321416	0.344654	0.34654		0.353807	0.328318	0.396303	0.230194	0.352947	0.514168	0.268588	0.336121	0.369032	0.374219	0.372701	0.313795	0.348675	0.348225		0.99764	0.968447	0.920474	0.921893	0.877023	1.16386	0.956198	0.970473	0.895519
-2.6	0.344619	0.0674638	0.339201	0.0647846	0.92411	0.0696186	2.07776	0.0409638		27.4	0.313531	0.388607	0.256336	0.379104	0.299508	0.526302	0.406254	0.303062	0.285909	0.291612	0.345004	0.325862	0.350727	0.352849		0.34445	0.321774	0.387042	0.213988	0.339006	0.499715	0.255186	0.326407	0.360587	0.366737	0.361668	0.300051	0.33751	0.33469		0.962898	0.941619	0.873127	0.878356	0.835874	1.12405	0.931897	0.926345	0.858567
-2.5	0.351962	0.0665145	0.330682	0.0659874	0.890443	0.0657551	2.04238	0.0383602		27.5	0.321863	0.396211	0.264577	0.384909	0.307376	0.529625	0.417888	0.309637	0.294101	0.302626	0.352717	0.331886	0.355959	0.358094		0.332109	0.310249	0.380161	0.204749	0.329593	0.493274	0.243477	0.318082	0.352577	0.363272	0.354957	0.292544	0.333168	0.321339		0.922094	0.902868	0.843427	0.846621	0.808798	1.07951	0.896418	0.898715	0.824775
-2.4	0.36256	0.065543	0.323447	0.0667939	0.850215	0.0671942	2.00649	0.0410253		27.6	0.332519	0.402563	0.279933	0.390868	0.317268	0.540928	0.42479	0.320931	0.304174	0.312669	0.363537	0.346777	0.368988	0.369896		0.325042	0.306153	0.373052	0.197225	0.320268	0.484489	0.232447	0.313161	0.347083	0.363022	0.348962	0.279006	0.328803	0.309546		0.888628	0.869528	0.811588	0.810143	0.769927	1.04932	0.846705	0.856109	0.790615
-2.3	0.373685	0.0627977	0.318969	0.0684794	0.814595	0.0661769	1.97223	0.0411202		27.7	0.343817	0.409905	0.299861	0.402338	0.329588	0.545783	0.433236	0.32989	0.315807	0.328875	0.373421	0.356723	0.379303	0.38304		0.32201	0.301211	0.374415	0.188074	0.312904	0.4812	0.22586	0.30998	0.338281	0.361287	0.344721	0.271689	0.328236	0.305696		0.850408	0.825462	0.772387	0.774177	0.736092	1.01153	0.803146	0.82242	0.755091
-2.2	0.387369	0.0603936	0.316598	0.0696939	0.777632	0.065085	1.93688	0.0428478		27.8	0.350307	0.416557	0.321633	0.412259	0.344175	0.553891	0.446825	0.35062	0.329001	0.345441	0.396239	0.367722	0.389505	0.398985		0.321747	0.296765	0.374851	0.182826	0.30791	0.478154	0.220093	0.306899	0.335713	0.363336	0.340947	0.267256	0.329597	0.306282		0.801277	0.791613	0.739453	0.73088	0.703591	0.974336	0.762113	0.780919	0.723039
-2.1	0.403677	0.0585726	0.314315	0.0706504	0.740389	0.0623163	1.90091	0.0416417		27.9	0.375913	0.43094	0.350803	0.424707	0.357462	0.56586	0.468366	0.364951	0.342914	0.366219	0.410537	0.380088	0.404016	0.408709		0.319136	0.292631	0.37384	0.179	0.305424	0.477527	0.218027	0.302814	0.334183	0.362615	0.341891	0.263589	0.328278	0.301454		0.755832	0.749123	0.694456	0.704222	0.672221	0.931122	0.720173	0.743534	0.689131
-2	0.424937	0.0566688	0.311959	0.0710875	0.701978	0.0643278	1.86543	0.0462328		28	0.395522	0.448712	0.381366	0.44836	0.380898	0.581859	0.488631	0.39066	0.359658	0.389771	0.433024	0.402552	0.422022	0.426086		0.314309	0.293053	0.369165	0.17635	0.301388	0.477257	0.215487	0.302354	0.331078	0.363464	0.340223	0.260667	0.325214	0.29742		0.719077	0.714498	0.651627	0.665894	0.635305	0.900527	0.676688	0.702176	0.654213
-1.9	0.447806	0.0539696	0.311748	0.0718846	0.663499	0.0669326	1.828	0.0429637		28.1	0.421426	0.464518	0.410721	0.466067	0.404282	0.59558	0.514769	0.411932	0.382017	0.422776	0.457385	0.423895	0.441514	0.452404		0.311563	0.295512	0.36645	0.176183	0.298382	0.478797	0.212008	0.302501	0.332497	0.364819	0.34044	0.258935	0.329942	0.296444		0.66447	0.676145	0.604178	0.627446	0.596919	0.868833	0.630732	0.650073	0.623542
-1.8	0.476435	0.0488247	0.310853	0.0727256	0.621865	0.064939	1.79475	0.0448254		28.2	0.452388	0.48446	0.453171	0.497692	0.428747	0.604419	0.541763	0.44652	0.412093	0.454364	0.496066	0.454399	0.471601	0.472403		0.313252	0.293414	0.365256	0.173106	0.295091	0.479516	0.21218	0.301666	0.333602	0.366139	0.338275	0.256588	0.330951	0.292899		0.627523	0.624999	0.565503	0.588586	0.560092	0.826301	0.590307	0.607971	0.592099
-1.7	0.508718	0.0461824	0.311195	0.0737818	0.581158	0.0672786	1.75511	0.0421462		28.3	0.491996	0.519587	0.496307	0.525796	0.463293	0.623303	0.574701	0.482	0.437489	0.495846	0.530769	0.48209	0.496641	0.50224		0.315676	0.291777	0.367354	0.172563	0.292152	0.484272	0.213311	0.299711	0.329556	0.366206	0.337651	0.255494	0.335054	0.295949		0.575128	0.580645	0.520871	0.543121	0.523698	0.787399	0.540098	0.557082	0.554975
-1.6	0.543777	0.0435539	0.31105	0.0742824	0.542206	0.0677557	1.72208	0.0420549		28.4	0.529469	0.544346	0.548051	0.564602	0.491258	0.639164	0.609848	0.525578	0.467238	0.528888	0.570696	0.521313	0.532598	0.53983		0.317065	0.289127	0.365626	0.175033	0.29121	0.486504	0.210269	0.301163	0.331465	0.366779	0.337443	0.25488	0.335416	0.292714		0.533452	0.54248	0.474048	0.505465	0.4886	0.750401	0.507909	0.522508	0.525489
-1.5	0.580691	0.0418363	0.311062	0.0756174	0.504507	0.068015	1.68677	0.0413178		28.5	0.574768	0.580235	0.585824	0.597381	0.525269	0.66562	0.652355	0.561259	0.50928	0.57007	0.605956	0.555204	0.571851	0.574597		0.310747	0.28981	0.365234	0.172263	0.289579	0.490994	0.211491	0.298506	0.333374	0.369702	0.338864	0.254723	0.33555	0.294029		0.481642	0.508311	0.44639	0.46969	0.450351	0.715909	0.464642	0.471827	0.490073
-1.4	0.621106	0.0395855	0.31148	0.0772686	0.468616	0.0692403	1.65338	0.0425109		28.6	0.631647	0.603216	0.640636	0.638467	0.560015	0.688533	0.685336	0.615763	0.548353	0.6084	0.648373	0.597935	0.61429	0.614522		0.309512	0.292896	0.358678	0.170991	0.289973	0.499795	0.211393	0.299731	0.334887	0.370554	0.339831	0.255232	0.338186	0.289059		0.450576	0.478599	0.415324	0.427926	0.417009	0.681263	0.4204	0.43463	0.460807
-1.3	0.66245	0.0407283	0.313069	0.0782807	0.437412	0.0688075	1.61427	0.0430909		28.7	0.67953	0.637515	0.683991	0.667421	0.594672	0.715232	0.730338	0.65847	0.589034	0.660729	0.708105	0.638362	0.654393	0.656512		0.312068	0.292332	0.361944	0.174175	0.286729	0.505576	0.212768	0.300015	0.33637	0.372141	0.340674	0.255125	0.342901	0.290143		0.420067	0.44291	0.390931	0.398962	0.391397	0.654346	0.39639	0.395936	0.435093
-1.2	0.703489	0.0416936	0.314402	0.079497	0.411403	0.0663174	1.57703	0.0434208		28.8	0.726362	0.66483	0.727691	0.705992	0.633905	0.74713	0.765197	0.704922	0.631966	0.700377	0.762747	0.675727	0.698485	0.703512		0.315738	0.290764	0.364488	0.172438	0.287142	0.510119	0.21518	0.302269	0.336623	0.374562	0.342171	0.255111	0.344667	0.290356		0.397366	0.428941	0.370061	0.37033	0.367548	0.619706	0.378664	0.36199	0.418906
-1.1	0.74407	0.0426923	0.315049	0.0795088	0.389957	0.0644687	1.54337	0.0415773		28.9	0.785999	0.710616	0.758157	0.751069	0.670487	0.777628	0.817911	0.741596	0.673797	0.732252	0.796645	0.717281	0.741619	0.741924		0.313536	0.289286	0.365265	0.175889	0.286405	0.512635	0.216896	0.299604	0.337739	0.375373	0.342877	0.255346	0.345944	0.293886		0.376351	0.414293	0.351631	0.352279	0.352079	0.590586	0.359829	0.335697	0.397044
-1	0.787043	0.0429107	0.316592	0.0807959	0.371564	0.0639287	1.50858	0.0399648		29	0.8193	0.74722	0.806206	0.797476	0.710845	0.818957	0.850422	0.789149	0.71511	0.780727	0.847914	0.756385	0.781771	0.797125		0.313663	0.293282	0.364535	0.175814	0.28758	0.521357	0.218731	0.300793	0.339487	0.375979	0.342949	0.258221	0.346621	0.29328		0.361087	0.399747	0.339403	0.336904	0.33685	0.569261	0.344966	0.309147	0.384223
-0.9	0.826471	0.0495253	0.317215	0.0811205	0.357129	0.0614549	1.47146	0.0410935		29.1	0.884568	0.766489	0.844418	0.818793	0.741506	0.868122	0.900045	0.833596	0.76197	0.821118	0.895077	0.792404	0.822447	0.820041		0.309851	0.293086	0.361352	0.17715	0.288243	0.523294	0.220241	0.300828	0.342642	0.378357	0.345907	0.258315	0.349683	0.292067		0.353019	0.389703	0.330278	0.323168	0.325372	0.545076	0.326558	0.298819	0.368578
-0.8	0.866315	0.0477527	0.319357	0.0824367	0.345764	0.0589353	1.43773	0.0419579		29.2	0.921907	0.802319	0.894697	0.854571	0.787229	0.908938	0.931271	0.87595	0.798948	0.855837	0.926616	0.837268	0.865165	0.867697		0.315166	0.294125	0.364586	0.177462	0.287115	0.529198	0.221784	0.303539	0.344483	0.379733	0.347656	0.258976	0.35448	0.292692		0.34363	0.380731	0.320845	0.313605	0.316168	0.521926	0.319205	0.283579	0.361466
-0.7	0.904918	0.0503456	0.32102	0.0826947	0.336395	0.058305	1.40003	0.0427815		29.3	0.958907	0.83081	0.935051	0.896168	0.819622	0.951925	0.972057	0.928101	0.838621	0.902075	0.964834	0.874199	0.899489	0.896988		0.318271	0.294718	0.367472	0.180164	0.287356	0.53403	0.226323	0.305393	0.345066	0.381418	0.347054	0.258943	0.353256	0.294812		0.335383	0.377758	0.316212	0.306612	0.310224	0.505286	0.312417	0.272585	0.355088
-0.6	0.949492	0.0520152	0.322831	0.0836576	0.330397	0.0578688	1.36423	0.0447457		29.4	1.00408	0.87919	0.967786	0.945637	0.863629	1.00548	1.01914	0.961584	0.873988	0.940301	1.01437	0.913302	0.945966	0.95844		0.321181	0.294102	0.367568	0.183287	0.288962	0.540646	0.226688	0.30188	0.347681	0.382106	0.349657	0.262015	0.357131	0.296732		0.330313	0.37538	0.310334	0.300286	0.307855	0.494949	0.308136	0.264829	0.347671
-0.5	0.987155	0.0564831	0.323725	0.0845047	0.324819	0.0535491	1.32834	0.042394		29.5	1.05119	0.912018	1.00862	0.983041	0.902137	1.05282	1.05755	1.00455	0.910381	0.961353	1.06263	0.940416	0.989005	0.984448		0.316924	0.296173	0.367518	0.183113	0.290513	0.546259	0.229974	0.303903	0.349223	0.38406	0.349497	0.262404	0.356325	0.296258		0.323819	0.370696	0.311748	0.296983	0.304133	0.471892	0.304707	0.25977	0.346377
-0.4	1.02945	0.0575539	0.326391	0.0856683	0.321541	0.0527587	1.29334	0.0422638		29.6	1.09363	0.950233	1.05259	1.02659	0.940355	1.09705	1.08745	1.05241	0.943551	1.01854	1.11114	0.990841	1.02545	1.02251		0.316535	0.300283	0.363688	0.185854	0.291147	0.555409	0.232335	0.305757	0.352271	0.386673	0.35431	0.266755	0.35979	0.298668		0.32345	0.365167	0.310102	0.295624	0.304264	0.462308	0.305387	0.253656	0.343891
-0.3	1.07397	0.0575331	0.328361	0.085205	0.319351	0.05299	1.25288	0.0429452		29.7	1.12862	1.00989	1.10314	1.08269	0.986305	1.15103	1.12744	1.09401	0.97658	1.05025	1.15578	1.03958	1.06015	1.0701		0.3222	0.301286	0.367719	0.188146	0.291723	0.555377	0.237467	0.307076	0.355508	0.387925	0.355392	0.270899	0.363432	0.292898		0.319972	0.365018	0.307128	0.293298	0.301048	0.457148	0.301488	0.250448	0.344787
-0.2	1.11534	0.0620659	0.330591	0.0870181	0.317705	0.0512982	1.2144	0.0450639		29.8	1.17983	1.04336	1.1437	1.11134	1.02018	1.19355	1.17381	1.14619	1.01493	1.10077	1.20326	1.06897	1.10134	1.11347		0.323968	0.300126	0.369574	0.188591	0.290205	0.564495	0.238705	0.309555	0.359865	0.389439	0.358083	0.273127	0.364254	0.298288		0.317841	0.36419	0.305405	0.291805	0.302781	0.44822	0.301779	0.248216	0.343982
-0.1	1.16322	0.0643846	0.332447	0.0879798	0.317289	0.0509814	1.17481	0.0443433		29.9	1.23516	1.09594	1.19262	1.15114	1.05787	1.2522	1.22096	1.18921	1.05013	1.15188	1.24247	1.13751	1.14608	1.16198		0.325825	0.30055	0.371736	0.191711	0.292146	0.570884	0.241682	0.306709	0.361264	0.391037	0.358792	0.274023	0.369036	0.298865		0.314413	0.368496	0.305252	0.291121	0.302698	0.443016	0.304684	0.245763	0.343546
0	1.21083	0.0656136	0.334702	0.0888002	0.31676	0.0500293	1.13805	0.0415896		30	1.27371	1.13172	1.25249	1.19874	1.10385	1.30446	1.27059	1.23854	1.10366	1.19924	1.2917	1.18904	1.18462	1.20933		0.325178	0.301484	0.368543	0.195192	0.29408	0.577896	0.245959	0.305661	0.364589	0.394576	0.364158	0.276728	0.371158	0.300631		0.315833	0.36315	0.306303	0.290243	0.302902	0.439204	0.307272	0.242724	0.344156
0.1	1.25441	0.0643293	0.336637	0.0889047	0.316451	0.0499984	1.09962	0.0398241		30.1	1.32025	1.1735	1.3033	1.26235	1.1497	1.35377	1.30772	1.275	1.15171	1.23116	1.31973	1.23365	1.23113	1.24871		0.327588	0.303269	0.369023	0.200125	0.297438	0.582921	0.24932	0.306785	0.368022	0.395455	0.3648	0.277787	0.370264	0.300122		0.319267	0.361958	0.304465	0.290107	0.306741	0.439212	0.303913	0.243806	0.343425
0.2	1.3053	0.0672145	0.339851	0.0898317	0.315649	0.050086	1.06152	0.0395748		30.2	1.37427	1.23531	1.3568	1.30099	1.2064	1.39886	1.37914	1.32889	1.18742	1.27691	1.37868	1.27071	1.28268	1.29719		0.330662	0.307843	0.373588	0.202301	0.29881	0.588873	0.249398	0.308668	0.369207	0.399788	0.36964	0.282831	0.37199	0.304309		0.315296	0.361239	0.304785	0.289232	0.300544	0.4354	0.305008	0.241367	0.343615
0.3	1.35619	0.0665238	0.343004	0.0921852	0.317546	0.0507476	1.02169	0.0418484		30.3	1.43766	1.28877	1.39823	1.35643	1.26167	1.44286	1.4122	1.36828	1.23071	1.33122	1.44074	1.34435	1.32195	1.35157		0.335487	0.307081	0.376307	0.204735	0.299859	0.600923	0.253055	0.313544	0.370719	0.404021	0.374036	0.28328	0.374951	0.304057		0.317914	0.364975	0.303593	0.291229	0.309137	0.437908	0.307799	0.241908	0.344102
0.4	1.39834	0.0644941	0.346917	0.0914475	0.317045	0.0507244	0.98511	0.0386943		30.4	1.47506	1.34047	1.43885	1.38151	1.2939	1.48902	1.44525	1.41749	1.28369	1.37809	1.48076	1.37171	1.38627	1.39469		0.338689	0.308911	0.382133	0.213816	0.303262	0.605157	0.257917	0.313282	0.377339	0.406849	0.375989	0.290347	0.373044	0.310109		0.31523	0.365363	0.301271	0.29217	0.308209	0.435093	0.304503	0.241082	0.34741
0.5	1.44679	0.0668649	0.349539	0.0924002	0.317615	0.050745	0.948981	0.0384796		30.5	1.52571	1.37939	1.48283	1.45365	1.34831	1.544	1.5001	1.47464	1.32112	1.4339	1.51995	1.41934	1.4135	1.43868		0.339301	0.311777	0.379772	0.217532	0.30852	0.613016	0.259234	0.312999	0.382107	0.406215	0.380618	0.295427	0.377344	0.30969		0.315073	0.365392	0.301812	0.292109	0.309501	0.435885	0.308986	0.241147	0.347903
0.6	1.4923	0.0670396	0.353457	0.091487	0.318603	0.0512798	0.913582	0.0371161		30.6	1.57623	1.44267	1.51575	1.47451	1.38879	1.59054	1.55276	1.51795	1.37084	1.48209	1.5725	1.45709	1.46377	1.4867		0.343896	0.316345	0.381687	0.224806	0.311556	0.615426	0.2657	0.316449	0.388104	0.411408	0.381057	0.301749	0.379773	0.31044		0.317361	0.36251	0.30494	0.293115	0.313473	0.440886	0.310939	0.241842	0.348593
0.7	1.53806	0.0650814	0.359064	0.0911223	0.319916	0.05137	0.880352	0.0364243		30.7	1.59991	1.49047	1.56947	1.53882	1.42923	1.63073	1.58063	1.57089	1.41101	1.54274	1.61515	1.49549	1.51205	1.54624		0.351741	0.320661	0.387974	0.234135	0.317916	0.620711	0.269217	0.322033	0.394457	0.413467	0.384682	0.306582	0.388013	0.315314		0.318283	0.360655	0.303629	0.292098	0.312777	0.442662	0.31067	0.2415	0.354295
0.8	1.57776	0.0669184	0.364149	0.0917335	0.321344	0.0518238	0.847442	0.0343283		30.8	1.65589	1.52943	1.59687	1.5657	1.47659	1.68229	1.62485	1.59329	1.45274	1.57431	1.66644	1.55523	1.53739	1.5776		0.359116	0.324495	0.394341	0.239135	0.317971	0.627776	0.272321	0.326148	0.401241	0.416616	0.391325	0.313947	0.390407	0.323251		0.317098	0.36141	0.30327	0.293394	0.316732	0.446759	0.310796	0.241831	0.355582
0.9	1.61636	0.065801	0.369654	0.090853	0.322078	0.0518974	0.816284	0.0337931		30.9	1.6928	1.56399	1.63867	1.59864	1.51022	1.72588	1.65376	1.65164	1.50367	1.61963	1.69113	1.57048	1.59229	1.6162		0.367096	0.325589	0.399004	0.248554	0.325029	0.632325	0.283499	0.329611	0.404887	0.424431	0.39532	0.320432	0.393561	0.325814		0.317064	0.363211	0.304571	0.29238	0.312073	0.447207	0.31376	0.242161	0.356004
1	1.64941	0.0698246	0.377991	0.0901654	0.323737	0.0524816	0.782536	0.0336411		31	1.71521	1.58379	1.67755	1.63454	1.5374	1.76731	1.69997	1.67725	1.54032	1.66079	1.73804	1.59513	1.61592	1.64857		0.376933	0.332689	0.402544	0.262384	0.334388	0.640855	0.293263	0.334012	0.413703	0.429551	0.407961	0.329887	0.399721	0.333988		0.319177	0.362845	0.305666	0.296208	0.319439	0.452182	0.314594	0.241409	0.35757
1.1	1.68468	0.0686259	0.385754	0.0885871	0.324616	0.0523005	0.750867	0.0347389		31.1	1.76454	1.64115	1.70085	1.67497	1.56216	1.80127	1.7115	1.71101	1.58296	1.6986	1.7703	1.63597	1.63709	1.6931		0.380632	0.345265	0.409678	0.275961	0.347956	0.644706	0.29884	0.340539	0.426091	0.434917	0.414255	0.340702	0.404369	0.336647		0.321879	0.360961	0.304043	0.297718	0.320615	0.452014	0.319877	0.242341	0.358827
1.2	1.71617	0.069911	0.397703	0.0873965	0.327001	0.0519001	0.715151	0.0373836		31.2	1.76662	1.67273	1.71959	1.70021	1.60472	1.851	1.76666	1.73941	1.6147	1.70683	1.81194	1.65767	1.67547	1.73885		0.393695	0.351023	0.4241	0.296347	0.361997	0.656235	0.314324	0.351895	0.437697	0.444631	0.421446	0.353787	0.4125	0.348168		0.32289	0.361876	0.307202	0.298586	0.326003	0.454589	0.318284	0.244721	0.361
1.3	1.74943	0.069084	0.411166	0.0841358	0.328136	0.0523416	0.680142	0.0403836		31.3	1.79843	1.70982	1.75499	1.73364	1.6432	1.8931	1.77872	1.78017	1.65075	1.76608	1.83851	1.68273	1.70877	1.75309		0.411234	0.359275	0.444451	0.321127	0.371201	0.660601	0.328346	0.368539	0.447891	0.451965	0.437353	0.371492	0.419473	0.363375		0.322052	0.36425	0.305774	0.299545	0.329682	0.457818	0.319783	0.246108	0.36209
1.4	1.78269	0.0719943	0.427613	0.0815814	0.330751	0.0534056	0.64266	0.0427949		31.4	1.82908	1.76234	1.78508	1.76764	1.65389	1.93995	1.82041	1.81812	1.67708	1.78808	1.85281	1.72322	1.75231	1.7876		0.429052	0.373027	0.463599	0.345106	0.394214	0.666574	0.341013	0.384825	0.464168	0.47191	0.451177	0.389445	0.435093	0.377384		0.327197	0.363048	0.306801	0.30314	0.336524	0.466498	0.319993	0.248133	0.363171
1.5	1.81023	0.0726062	0.44499	0.079023	0.332449	0.0536057	0.604249	0.0465817		31.5	1.87228	1.77666	1.82024	1.78436	1.70452	1.97777	1.82651	1.83256	1.70285	1.81676	1.87821	1.74251	1.77302	1.83499		0.445324	0.391353	0.47823	0.373836	0.414631	0.680586	0.361723	0.40876	0.479164	0.482526	0.468633	0.407191	0.446711	0.391187		0.32703	0.364845	0.309425	0.305072	0.336284	0.469595	0.326191	0.250023	0.364649
1.6	1.83743	0.0772017	0.466509	0.0757078	0.334051	0.0537635	0.567904	0.04965		31.6	1.88282	1.80135	1.8617	1.83021	1.72502	2.02546	1.86529	1.87708	1.73694	1.83858	1.89866	1.76401	1.77513	1.84179		0.47718	0.414353	0.500051	0.402598	0.43691	0.69324	0.391433	0.427156	0.499347	0.500812	0.483784	0.431916	0.462714	0.40963		0.332499	0.361926	0.309371	0.30729	0.338965	0.473184	0.32797	0.251374	0.365785
1.7	1.86525	0.0765453	0.494082	0.0700866	0.335988	0.053634	0.534506	0.0535676		31.7	1.88034	1.83298	1.86261	1.85093	1.75071	2.06024	1.89383	1.91626	1.76792	1.85238	1.93901	1.82128	1.81024	1.87476		0.515317	0.442972	0.531196	0.442756	0.465456	0.702208	0.41657	0.463422	0.523082	0.517653	0.511959	0.465476	0.479262	0.439818		0.330919	0.363118	0.313502	0.308068	0.340502	0.476861	0.331195	0.255382	0.3683
1.8	1.89294	0.0795791	0.524091	0.0672733	0.337545	0.0546655	0.500198	0.0554731		31.8	1.91639	1.85336	1.91281	1.87502	1.78768	2.1069	1.91856	1.93974	1.81188	1.87563	1.95833	1.82582	1.82868	1.89035		0.548739	0.468572	0.567332	0.476492	0.493813	0.720533	0.455922	0.49201	0.55485	0.542638	0.544362	0.4961	0.507073	0.468844		0.334625	0.363681	0.311981	0.309048	0.338748	0.482528	0.334796	0.256574	0.370857
1.9	1.92551	0.0778115	0.557733	0.0632085	0.339574	0.0548105	0.471357	0.0581473		31.9	1.94305	1.86224	1.92916	1.90673	1.817	2.13131	1.94814	1.95624	1.82602	1.9242	1.99524	1.87134	1.90399	1.9425		0.592721	0.498848	0.61427	0.516649	0.525006	0.732493	0.49164	0.524283	0.583702	0.577175	0.576906	0.530902	0.538354	0.505308		0.336841	0.365993	0.312136	0.310235	0.341553	0.485193	0.338958	0.258267	0.37165
2	1.95073	0.0803844	0.592422	0.058557	0.342995	0.0549384	0.44587	0.0592698		32	1.95584	1.91523	1.9607	1.92516	1.83826	2.17155	1.98013	1.99332	1.86452	1.9441	2.02123	1.89587	1.90235	1.94197		0.636373	0.528206	0.646341	0.560448	0.561517	0.749539	0.53736	0.566541	0.620088	0.593631	0.617694	0.568079	0.566396	0.541697		0.339619	0.368277	0.317031	0.313609	0.345515	0.490875	0.345919	0.261592	0.374602
2.1	1.9874	0.0743576	0.63198	0.0518862	0.345195	0.0557361	0.425025	0.0621553		32.1	1.99381	1.95819	2.00287	1.97358	1.90236	2.20068	2.00862	2.03163	1.90021	1.96544	2.02931	1.93787	1.93145	1.98756		0.679184	0.576377	0.687184	0.608183	0.603702	0.768454	0.581378	0.605346	0.653724	0.628025	0.647939	0.607341	0.604356	0.596531		0.342891	0.369415	0.319053	0.316759	0.349459	0.496966	0.346439	0.262226	0.378041
2.2	2.01794	0.0767747	0.671054	0.0512411	0.348043	0.0563562	0.408688	0.0630247		32.2	2.00231	1.98781	2.05804	2.00146	1.92439	2.23604	2.03971	2.05134	1.93832	2.00835	2.06951	1.95704	1.96448	2.0124		0.735526	0.616583	0.721353	0.643923	0.634412	0.795547	0.623371	0.646894	0.693551	0.668565	0.693888	0.650017	0.640523	0.630597		0.347448	0.366457	0.321241	0.32079	0.351648	0.504261	0.35035	0.265069	0.381384
2.3	2.05143	0.0774101	0.712362	0.0507088	0.351696	0.0562169	0.393497	0.0629778		32.3	2.0533	2.01921	2.07783	2.0402	1.95835	2.27311	2.06331	2.08838	1.95692	2.04162	2.10509	1.99937	2.00874	2.03462		0.779441	0.651634	0.767586	0.687848	0.673054	0.826757	0.673947	0.702016	0.734081	0.70285	0.743074	0.685232	0.672781	0.672768		0.355003	0.370967	0.322764	0.321309	0.353153	0.509264	0.354723	0.272572	0.384755
2.4	2.07628	0.0743186	0.749011	0.0497271	0.356772	0.0563533	0.383316	0.0650334		32.4	2.0597	2.03676	2.08735	2.05593	1.99892	2.29756	2.10125	2.09936	1.99999	2.07335	2.13071	2.0296	2.0283	2.06921		0.818446	0.690397	0.803397	0.726285	0.709736	0.861161	0.70861	0.724855	0.773072	0.736595	0.774785	0.727217	0.716228	0.715364		0.361608	0.374344	0.32672	0.325111	0.359226	0.516599	0.357591	0.279609	0.38993
2.5	2.11154	0.0745751	0.789257	0.0507204	0.362239	0.0565308	0.374398	0.0653046		32.5	2.09457	2.06348	2.12738	2.1103	2.03506	2.33844	2.10881	2.1343	2.05036	2.10139	2.16639	2.07199	2.0558	2.10331		0.870177	0.72474	0.834478	0.766036	0.748973	0.893161	0.753225	0.772575	0.817632	0.774074	0.828768	0.762747	0.750201	0.752811		0.375984	0.378112	0.330374	0.332739	0.367959	0.520408	0.366209	0.283019	0.394816
2.6	2.13983	0.0737099	0.826201	0.0541552	0.36876	0.0558717	0.368176	0.0673358		32.6	2.13627	2.09403	2.155	2.11569	2.05917	2.36932	2.16221	2.15511	2.0964	2.12712	2.17502	2.09535	2.09159	2.12537		0.916101	0.754471	0.863638	0.80164	0.77424	0.939324	0.79917	0.804568	0.857632	0.796872	0.867049	0.80858	0.792104	0.791429		0.383135	0.378131	0.340585	0.342815	0.37308	0.528232	0.37507	0.291984	0.400777
2.7	2.16703	0.0750196	0.862598	0.0560264	0.376022	0.0544021	0.363633	0.0691872		32.7	2.13298	2.13246	2.18975	2.13363	2.09755	2.40206	2.1772	2.2062	2.13741	2.15875	2.19172	2.13427	2.1019	2.14254		0.948941	0.783872	0.913509	0.834478	0.805836	0.971849	0.839904	0.853813	0.900617	0.835868	0.90644	0.836595	0.819219	0.825436		0.385966	0.379791	0.34748	0.352254	0.381053	0.534496	0.382252	0.305673	0.40769
2.8	2.1951	0.0725087	0.899654	0.0554439	0.383526	0.0536731	0.360944	0.0696429		32.8	2.19827	2.13602	2.21008	2.16801	2.1421	2.42793	2.18972	2.20694	2.17057	2.18055	2.22779	2.14542	2.14959	2.17835		0.981046	0.827839	0.949924	0.874596	0.844222	1.02553	0.885196	0.87943	0.927869	0.872343	0.923685	0.874985	0.852957	0.87553		0.398861	0.384927	0.357098	0.359536	0.386562	0.539637	0.395094	0.313921	0.412825
2.9	2.22035	0.0733405	0.936489	0.060947	0.394766	0.0519649	0.358544	0.0704752		32.9	2.19395	2.17664	2.22929	2.18553	2.17284	2.45818	2.20859	2.24647	2.19257	2.2125	2.25615	2.17934	2.17451	2.1983		1.02502	0.857528	0.994418	0.919499	0.884891	1.0686	0.916872	0.919307	0.966722	0.899438	0.97507	0.908539	0.873103	0.901831		0.41681	0.396926	0.37134	0.368831	0.398226	0.544118	0.409796	0.327485	0.423054
3	2.25045	0.0693601	0.976586	0.0596986	0.410301	0.0500778	0.356308	0.0712373		33	2.22162	2.20533	2.2594	2.20943	2.19739	2.47714	2.25514	2.26101	2.24322	2.23856	2.27457	2.22001	2.21124	2.23221		1.0686	0.901668	1.02167	0.957182	0.924893	1.11199	0.969154	0.956092	1.0046	0.930178	1.00506	0.95523	0.919781	0.946111		0.43889	0.409636	0.389452	0.38693	0.408699	0.552893	0.430955	0.347718	0.438152
3.1	2.2679	0.0709567	1.01381	0.0635996	0.423897	0.0500122	0.354289	0.0722823		33.1	2.22996	2.20959	2.27538	2.23665	2.22934	2.50131	2.25551	2.2877	2.27459	2.26493	2.27364	2.23513	2.2293	2.24752		1.10478	0.933948	1.05869	0.99996	0.953363	1.15783	1.00932	1.00523	1.04828	0.959285	1.0492	0.985081	0.957998	0.97043		0.460012	0.422223	0.410402	0.404852	0.423982	0.561755	0.447249	0.362885	0.447783
3.2	2.2918	0.0716259	1.05809	0.0631474	0.444378	0.046595	0.354462	0.0746605		33.2	2.26989	2.24143	2.29753	2.24395	2.24648	2.5257	2.27312	2.31302	2.30745	2.27725	2.30824	2.26103	2.26708	2.25301		1.14602	0.972468	1.09727	1.0458	0.989205	1.20647	1.04853	1.05555	1.08313	1.01821	1.09182	1.03588	1.00738	1.01553		0.484795	0.442129	0.430365	0.423601	0.437348	0.569704	0.47754	0.396214	0.462775
3.3	2.3089	0.0746595	1.09835	0.0671959	0.465831	0.0472753	0.355256	0.0747671		33.3	2.2766	2.26504	2.31721	2.26433	2.2732	2.54838	2.30282	2.32596	2.337	2.29353	2.33231	2.27339	2.24411	2.27077		1.19487	1.01225	1.15258	1.08504	1.03086	1.25181	1.0917	1.08608	1.1207	1.03886	1.13592	1.07064	1.04323	1.06235		0.52038	0.463987	0.456485	0.451255	0.457583	0.579035	0.510989	0.4194	0.485226
3.4	2.32867	0.073854	1.13914	0.0661778	0.494011	0.0463209	0.35517	0.0757545		33.4	2.31132	2.26276	2.31962	2.27147	2.30107	2.56847	2.31003	2.34808	2.36081	2.31611	2.33297	2.29135	2.2979	2.3095		1.23026	1.06068	1.18989	1.13725	1.07077	1.29107	1.14049	1.13293	1.16316	1.07154	1.16711	1.11081	1.07188	1.1101		0.558293	0.48327	0.493895	0.472127	0.47855	0.593131	0.550269	0.454643	0.510962
3.5	2.34488	0.0791882	1.18951	0.0697916	0.526186	0.0486945	0.355351	0.0774732		33.5	2.29092	2.29183	2.33625	2.29204	2.32107	2.59787	2.33162	2.37022	2.39095	2.32847	2.36108	2.31378	2.29468	2.3075		1.29221	1.09304	1.2279	1.19582	1.11785	1.3391	1.20926	1.17759	1.21413	1.1217	1.23348	1.15915	1.12835	1.14358		0.605664	0.511648	0.527797	0.505925	0.501849	0.605808	0.607829	0.4965	0.533142
3.6	2.35725	0.0814109	1.23884	0.0693327	0.561177	0.0471799	0.3549	0.07834		33.6	2.31054	2.30592	2.34214	2.29588	2.35249	2.61982	2.33511	2.35963	2.41158	2.34806	2.36519	2.31695	2.30787	2.33035		1.34775	1.15548	1.29936	1.23254	1.1653	1.38956	1.22923	1.2264	1.26141	1.18248	1.27425	1.20864	1.17836	1.19305		0.65147	0.551665	0.581051	0.545159	0.538608	0.61979	0.631275	0.535129	0.566434
3.7	2.37538	0.0846277	1.28031	0.0639534	0.599263	0.0493711	0.356819	0.0796313		33.7	2.32345	2.31558	2.36547	2.29985	2.36738	2.63856	2.3506	2.38334	2.44947	2.35965	2.39501	2.32578	2.3436	2.33752		1.36749	1.19108	1.33347	1.28813	1.22102	1.42057	1.28068	1.28218	1.2974	1.21548	1.31229	1.25781	1.22119	1.23548		0.696406	0.585792	0.611681	0.587589	0.57524	0.637053	0.689297	0.584195	0.596924
3.8	2.38952	0.0849195	1.33092	0.0681814	0.644147	0.0557617	0.357834	0.0800649		33.8	2.33754	2.31941	2.38176	2.333	2.36615	2.65955	2.38164	2.39896	2.45653	2.37063	2.39277	2.35076	2.34418	2.3604		1.43742	1.25091	1.3932	1.33299	1.26092	1.47642	1.32811	1.32563	1.3445	1.26041	1.36141	1.31044	1.27554	1.27502		0.754554	0.633925	0.663066	0.627948	0.609254	0.657262	0.754678	0.641719	0.636766
3.9	2.40366	0.0852691	1.37851	0.0641843	0.684564	0.058171	0.359419	0.0815413		33.9	2.36608	2.33396	2.39853	2.35474	2.39335	2.67364	2.36369	2.41032	2.47994	2.37763	2.40519	2.36175	2.358	2.37447		1.47327	1.30636	1.43057	1.38602	1.30527	1.52068	1.37887	1.37822	1.40063	1.31317	1.39981	1.34109	1.3225	1.34276		0.80533	0.669079	0.708012	0.677208	0.648527	0.68128	0.800708	0.68318	0.675176
4	2.41429	0.0869034	1.42614	0.0655798	0.730297	0.0622143	0.359859	0.0839769		34	2.36427	2.3573	2.41473	2.35539	2.40021	2.69081	2.38578	2.41606	2.48698	2.39161	2.41461	2.38717	2.35043	2.38475		1.51883	1.35437	1.47983	1.42271	1.34497	1.57772	1.44225	1.42518	1.44066	1.37796	1.44252	1.38741	1.37004	1.38144		0.848002	0.721069	0.751081	0.711464	0.692288	0.70789	0.869307	0.736411	0.718912
4.1	2.42857	0.0897153	1.46487	0.0681386	0.774929	0.0651887	0.361159	0.0857784		34.1	2.36845	2.36547	2.40657	2.37391	2.43152	2.71189	2.39709	2.43574	2.51088	2.41628	2.41917	2.3991	2.37887	2.38505		1.56447	1.40333	1.491	1.4557	1.37511	1.62377	1.48267	1.46568	1.48901	1.39723	1.49589	1.42284	1.40528	1.43623		0.913287	0.757003	0.804767	0.753879	0.723166	0.740781	0.909041	0.788861	0.758259
4.2	2.44306	0.0917645	1.50284	0.0716207	0.817349	0.0718503	0.362975	0.0851346		34.2	2.37694	2.38994	2.43709	2.37851	2.43538	2.72709	2.39496	2.45048	2.54333	2.43064	2.42295	2.40968	2.39964	2.40615		1.60189	1.43742	1.53761	1.49816	1.41301	1.67265	1.53077	1.49603	1.53052	1.43662	1.52418	1.4475	1.43796	1.47541		0.95766	0.808027	0.845542	0.795571	0.759741	0.774311	0.980632	0.828174	0.795661
4.3	2.44421	0.0935097	1.54837	0.06771	0.860038	0.0694854	0.364239	0.0859682		34.3	2.38615	2.37663	2.43066	2.38629	2.4386	2.73464	2.39683	2.44958	2.54647	2.41174	2.42932	2.42352	2.39457	2.41397		1.63737	1.47571	1.57393	1.53527	1.46784	1.71782	1.55706	1.53183	1.57792	1.50708	1.58364	1.51103	1.49055	1.51007		0.995058	0.841118	0.890109	0.826618	0.802228	0.812854	1.01115	0.881815	0.846921
4.4	2.46346	0.0943434	1.58425	0.074746	0.902274	0.0732537	0.366135	0.0877386		34.4	2.41231	2.38986	2.45447	2.39249	2.46137	2.75133	2.42985	2.4682	2.57548	2.44046	2.44528	2.41514	2.42631	2.42591		1.69618	1.52296	1.60929	1.56398	1.49263	1.76393	1.5862	1.57555	1.61547	1.54598	1.62769	1.53592	1.51456	1.52919		1.04171	0.895247	0.941506	0.8733	0.829837	0.850717	1.06473	0.91757	0.885701
4.5	2.46957	0.0956415	1.6192	0.0783117	0.942817	0.0719685	0.366325	0.0882065		34.5	2.41273	2.3944	2.47203	2.39257	2.46743	2.76479	2.44682	2.46224	2.57115	2.44927	2.45386	2.44583	2.42082	2.42006		1.72524	1.54786	1.63142	1.60142	1.50522	1.81034	1.61903	1.61508	1.675	1.57645	1.65235	1.56581	1.57114	1.57245		1.0746	0.939816	0.9777	0.903547	0.86922	0.896492	1.10269	0.958722	0.928042
4.6	2.47359	0.0906585	1.64818	0.0807629	0.987966	0.0730024	0.367445	0.0886813		34.6	2.42334	2.40751	2.46724	2.41955	2.46452	2.75129	2.43147	2.47044	2.58534	2.44009	2.44444	2.45123	2.45023	2.42355		1.74659	1.58734	1.6706	1.62765	1.54635	1.86113	1.66803	1.63663	1.69618	1.5914	1.65727	1.5902	1.60605	1.58908		1.1203	0.974872	1.01423	0.949975	0.91408	0.951072	1.15376	1.00735	0.969921
4.7	2.47977	0.0975057	1.68272	0.0902727	1.02914	0.0760101	0.370103	0.0896668		34.7	2.41396	2.41779	2.48227	2.41323	2.45898	2.78192	2.44715	2.47601	2.59066	2.43952	2.46229	2.45368	2.44552	2.43386		1.79392	1.60498	1.69618	1.66017	1.55959	1.91597	1.67081	1.67662	1.74081	1.63431	1.72518	1.62228	1.62292	1.6343		1.16985	1.01605	1.05992	0.992218	0.951227	0.994607	1.20003	1.03832	1.01621
4.8	2.48575	0.0977132	1.71119	0.0894971	1.07777	0.076574	0.373106	0.0894385		34.8	2.41957	2.40401	2.48643	2.41181	2.47619	2.78491	2.44686	2.48537	2.5958	2.47402	2.45979	2.45191	2.46032	2.44354		1.79556	1.64652	1.70645	1.69371	1.59385	1.96363	1.7225	1.68865	1.75355	1.672	1.74951	1.63992	1.6532	1.6776		1.21671	1.0575	1.1115	1.04165	1.00308	1.06273	1.2522	1.09076	1.04945
4.9	2.49086	0.0982126	1.73764	0.0944101	1.12188	0.0741447	0.37489	0.0907008		34.9	2.42302	2.40983	2.48627	2.41362	2.50633	2.78516	2.44718	2.49149	2.60786	2.45144	2.48629	2.46727	2.44561	2.45074		1.8225	1.67758	1.74197	1.72834	1.62596	2.00426	1.74263	1.72862	1.80032	1.68447	1.76074	1.66048	1.66775	1.68136		1.25853	1.12355	1.15749	1.07524	1.04845	1.10653	1.29076	1.13348	1.08995
5	2.49497	0.102339	1.76865	0.0991159	1.17228	0.0745788	0.376702	0.0913233		35	2.43155	2.4228	2.49536	2.43458	2.49403	2.79884	2.43748	2.50575	2.63196	2.4474	2.48044	2.44992	2.45866	2.44085		1.84438	1.70747	1.75955	1.76568	1.66603	2.0513	1.76617	1.75718	1.83309	1.72952	1.81313	1.7007	1.70317	1.66368		1.31865	1.17546	1.20196	1.13105	1.09818	1.16088	1.33047	1.19078	1.14379
5.1	2.49829	0.101514	1.80281	0.0968261	1.22028	0.0777042	0.37882	0.0919781		35.1	2.43975	2.41417	2.48483	2.44297	2.50916	2.79633	2.46221	2.48285	2.64384	2.4508	2.4865	2.44793	2.46909	2.44568		1.88922	1.74105	1.80066	1.77438	1.69308	2.08532	1.7879	1.79233	1.8624	1.7516	1.83041	1.74059	1.7541	1.7363		1.37031	1.22573	1.25049	1.18958	1.12981	1.20945	1.38808	1.23936	1.19252
5.2	2.49842	0.100312	1.83479	0.10204	1.26848	0.0825587	0.381929	0.092261		35.2	2.44194	2.43535	2.5006	2.43106	2.51129	2.79979	2.43724	2.48184	2.62859	2.4676	2.47958	2.45677	2.45096	2.45532		1.91346	1.76273	1.83344	1.82021	1.72007	2.13631	1.82072	1.81383	1.88378	1.78652	1.88138	1.78159	1.76817	1.76492		1.42772	1.27274	1.30199	1.21321	1.18226	1.26493	1.44495	1.29324	1.23634
5.3	2.49733	0.0986896	1.86042	0.0992334	1.32002	0.0822253	0.384619	0.0921078		35.3	2.42684	2.44498	2.50189	2.42924	2.4946	2.78821	2.46056	2.49547	2.63488	2.46114	2.48679	2.44909	2.44076	2.44824		1.92636	1.80655	1.85716	1.86217	1.76961	2.16263	1.85641	1.84948	1.9021	1.80859	1.88161	1.80053	1.77524	1.78748		1.47202	1.33726	1.34652	1.27341	1.22867	1.30116	1.49668	1.34154	1.28358
5.4	2.49964	0.101027	1.89466	0.106879	1.36893	0.078124	0.388377	0.0928451		35.4	2.4397	2.42761	2.48577	2.43322	2.50723	2.80015	2.44411	2.49296	2.6362	2.45996	2.4856	2.48454	2.45133	2.44653		1.96102	1.84881	1.90978	1.88347	1.79803	2.20905	1.86587	1.87529	1.96994	1.81886	1.93697	1.83366	1.80231	1.81216		1.51755	1.36939	1.40542	1.33285	1.29242	1.35864	1.53775	1.37131	1.34695
5.5	2.49842	0.0984646	1.92852	0.10351	1.41461	0.0831881	0.390767	0.0922648		35.5	2.445	2.42864	2.49766	2.43302	2.49423	2.79162	2.44904	2.49519	2.63462	2.46195	2.47305	2.46663	2.4483	2.45897		1.9929	1.86909	1.95318	1.90868	1.82735	2.23397	1.93188	1.93525	1.98872	1.85416	1.93489	1.86826	1.88205	1.81885		1.57248	1.43028	1.44795	1.35857	1.32823	1.39669	1.59318	1.43592	1.38522
5.6	2.49809	0.0981525	1.96645	0.10064	1.46302	0.078875	0.394048	0.0926598		35.6	2.44351	2.43856	2.48179	2.434	2.499	2.78847	2.4486	2.48061	2.63965	2.46337	2.49309	2.45611	2.44279	2.46373		2.01582	1.90709	1.97264	1.96561	1.89166	2.27434	1.97135	1.93584	2.02824	1.89152	1.97566	1.92918	1.89937	1.87205		1.60176	1.48102	1.48876	1.40067	1.37384	1.43632	1.63481	1.49498	1.43211
5.7	2.49657	0.0942559	1.99823	0.0995883	1.50574	0.0756703	0.398509	0.0929586		35.7	2.44717	2.44928	2.49447	2.42459	2.49926	2.78129	2.44596	2.47592	2.62086	2.46672	2.47677	2.45623	2.461	2.45246		2.04494	1.95333	2.01559	1.98671	1.92198	2.30292	2.00017	1.99418	2.057	1.91164	1.99911	1.94419	1.92683	1.91661		1.63659	1.53045	1.53653	1.4542	1.42264	1.49166	1.67604	1.51346	1.47697
5.8	2.49259	0.0935263	2.03479	0.0947552	1.54888	0.0727314	0.403573	0.0927926		35.8	2.45741	2.44349	2.49854	2.42503	2.47057	2.77434	2.46891	2.47886	2.61799	2.45501	2.47374	2.45009	2.42982	2.45245		2.07137	1.98816	2.03795	2.03497	1.96688	2.33005	1.97888	2.02485	2.08514	1.96916	2.06629	1.98338	1.99159	1.95838		1.67712	1.57339	1.56924	1.50289	1.47425	1.5319	1.71447	1.5506	1.50994
5.9	2.48834	0.0901689	2.075	0.0970385	1.59104	0.0718916	0.408879	0.0921397		35.9	2.4527	2.43694	2.469	2.44145	2.4833	2.76007	2.44518	2.4772	2.6092	2.44943	2.49301	2.43642	2.43359	2.44927		2.11798	2.05008	2.06353	2.07706	2.00184	2.37419	2.05658	2.0614	2.1444	1.99338	2.07537	2.02289	2.0233	1.98807		1.72942	1.60889	1.59177	1.55606	1.51225	1.58845	1.74834	1.57137	1.56447
6	2.48844	0.0899268	2.10064	0.0987327	1.63095	0.0655408	0.416609	0.0911797		36	2.43979	2.44244	2.47289	2.43201	2.48525	2.7617	2.4337	2.47672	2.60747	2.45225	2.4686	2.44778	2.45117	2.46632		2.1392	2.05638	2.08524	2.09019	2.05383	2.41432	2.06666	2.09194	2.16204	2.02838	2.10746	2.04989	2.03324	2.03021		1.75438	1.6426	1.63989	1.58225	1.56374	1.63716	1.77641	1.62722	1.60691
6.1	2.48412	0.0873644	2.12908	0.0994575	1.66498	0.0671519	0.423592	0.0893784		36.1	2.44079	2.43749	2.47551	2.4317	2.48173	2.74545	2.43207	2.47323	2.60199	2.43673	2.48677	2.43456	2.43828	2.46132		2.1631	2.0882	2.11086	2.13568	2.07265	2.44021	2.08087	2.12233	2.20604	2.06022	2.12721	2.08471	2.06666	2.04845		1.80434	1.69216	1.6415	1.62556	1.5881	1.69103	1.79917	1.65456	1.64674
6.2	2.48247	0.0888697	2.16269	0.0914967	1.70727	0.0650382	0.43436	0.087699		36.2	2.45028	2.44193	2.4699	2.42809	2.45987	2.754	2.43926	2.46698	2.59664	2.42712	2.48301	2.42944	2.45539	2.45269		2.16841	2.1135	2.16563	2.1493	2.12552	2.44549	2.13872	2.17023	2.25169	2.10231	2.14611	2.12099	2.09358	2.08623		1.8393	1.71899	1.69403	1.66643	1.64061	1.72762	1.84205	1.69192	1.68478
6.3	2.48191	0.0793603	2.19512	0.0933142	1.73747	0.0656091	0.445354	0.0841626		36.3	2.43991	2.44448	2.4718	2.43324	2.47585	2.73154	2.43538	2.47565	2.56234	2.45407	2.48433	2.45063	2.42726	2.46025		2.21415	2.14368	2.18822	2.18279	2.16058	2.48399	2.17477	2.18111	2.28762	2.13541	2.18603	2.14331	2.12803	2.12195		1.8521	1.73032	1.72972	1.68537	1.66166	1.78141	1.88654	1.71431	1.72468
6.4	2.47482	0.0759137	2.21795	0.0974339	1.76393	0.0667737	0.457158	0.0826596		36.4	2.44502	2.43396	2.47289	2.43459	2.45399	2.71656	2.44381	2.47789	2.54632	2.43868	2.46849	2.43623	2.42447	2.4546		2.21632	2.15214	2.21591	2.21915	2.17156	2.52042	2.20895	2.20218	2.31542	2.15859	2.20295	2.16845	2.15568	2.1436		1.87028	1.78149	1.74076	1.6929	1.68217	1.82654	1.90317	1.75887	1.76365
6.5	2.47173	0.0770563	2.24412	0.0938694	1.79896	0.0633231	0.473753	0.0782077		36.5	2.43603	2.43833	2.46926	2.43427	2.46021	2.71297	2.42823	2.47773	2.54906	2.44011	2.46951	2.4177	2.41822	2.45256		2.25703	2.20871	2.23013	2.23402	2.2161	2.53812	2.19063	2.23848	2.33435	2.18124	2.21422	2.21662	2.19452	2.16343		1.88664	1.81152	1.7738	1.74617	1.72393	1.86628	1.93443	1.78395	1.80232
6.6	2.47085	0.0719421	2.26451	0.0926585	1.82674	0.0611456	0.491504	0.0755012		36.6	2.45169	2.43739	2.47868	2.40881	2.45937	2.69235	2.42741	2.45983	2.54662	2.42763	2.47734	2.42964	2.43632	2.45889		2.24575	2.2082	2.23075	2.24812	2.23647	2.5505	2.24457	2.25346	2.38018	2.21886	2.24112	2.22722	2.21099	2.20689		1.92946	1.84464	1.79702	1.7824	1.7597	1.90354	1.94613	1.80459	1.83359
6.7	2.46495	0.0718146	2.2852	0.0938924	1.85502	0.0702489	0.512695	0.0730601		36.7	2.4259	2.45259	2.46433	2.4211	2.45797	2.68488	2.41927	2.45771	2.54075	2.42299	2.47492	2.42218	2.40657	2.45811		2.27432	2.2431	2.26873	2.26124	2.26303	2.57295	2.28414	2.27458	2.39659	2.22866	2.25598	2.24032	2.21776	2.21144		1.93494	1.86785	1.82167	1.7806	1.78318	1.95323	2.00903	1.82674	1.8466
6.8	2.46266	0.0653215	2.3053	0.0978318	1.88163	0.0661596	0.536216	0.069694		36.8	2.4478	2.44375	2.44576	2.42664	2.44602	2.67149	2.4204	2.46987	2.5163	2.42871	2.46791	2.42559	2.41852	2.44846		2.30355	2.24615	2.29677	2.29269	2.27128	2.60317	2.3049	2.27961	2.4213	2.25471	2.26553	2.2762	2.23711	2.22131		1.95368	1.89092	1.86293	1.81723	1.81109	2.00142	2.01829	1.86022	1.87382
6.9	2.46135	0.0650726	2.32235	0.103133	1.90988	0.0657975	0.563806	0.0661997		36.9	2.44466	2.45572	2.4658	2.40211	2.45688	2.65996	2.41219	2.46451	2.52347	2.43317	2.46225	2.41345	2.41382	2.45097		2.31254	2.26534	2.3032	2.31217	2.30667	2.63049	2.30408	2.29929	2.46204	2.27467	2.28576	2.27033	2.24656	2.23978		1.99553	1.91263	1.87617	1.85523	1.85505	2.05449	2.00648	1.87442	1.9168
7	2.4574	0.0589078	2.33325	0.100638	1.93559	0.0718235	0.592208	0.0625942		37	2.42633	2.44715	2.45084	2.40806	2.44656	2.63782	2.42541	2.46357	2.51585	2.42679	2.47076	2.43392	2.40678	2.44373		2.2946	2.29367	2.31511	2.31824	2.32232	2.6407	2.32265	2.31571	2.45814	2.26252	2.30301	2.2896	2.27287	2.2563		1.99794	1.94046	1.92502	1.88816	1.8585	2.08405	2.07512	1.92849	1.9187
7.1	2.44991	0.0546968	2.35368	0.101763	1.97524	0.068838	0.622617	0.0628853		37.1	2.40833	2.46349	2.45588	2.40416	2.42946	2.61769	2.42458	2.45762	2.47621	2.41926	2.46548	2.43059	2.39228	2.45365		2.34802	2.31773	2.32215	2.3496	2.34411	2.67326	2.32155	2.3361	2.45881	2.28422	2.31986	2.30246	2.29509	2.27854		2.04874	1.99729	1.93424	1.91048	1.91023	2.12341	2.09	1.95064	1.97509
7.2	2.44984	0.0502501	2.36401	0.10256	1.99496	0.0678206	0.655441	0.059265		37.2	2.46065	2.45433	2.45549	2.39708	2.423	2.59759	2.40957	2.45426	2.47205	2.4161	2.4823	2.43017	2.3989	2.44625		2.34736	2.31307	2.32329	2.37	2.35187	2.68502	2.33666	2.33993	2.4774	2.30095	2.31924	2.31728	2.31525	2.29878		2.03096	2.00709	1.97507	1.95945	1.93515	2.16838	2.10292	1.97094	1.99347
7.3	2.4489	0.0528901	2.37671	0.103858	2.03155	0.0662195	0.68978	0.0599476		37.3	2.43303	2.44457	2.46336	2.40488	2.41912	2.61051	2.42244	2.45058	2.47267	2.41385	2.48148	2.41754	2.39994	2.45058		2.36192	2.34001	2.34247	2.35162	2.3617	2.70128	2.35504	2.35797	2.49711	2.323	2.32986	2.32201	2.32651	2.30338		2.07825	2.03999	1.98564	2.00104	1.98437	2.20751	2.13086	2.00954	2.02046
7.4	2.44822	0.0473588	2.3897	0.105034	2.0623	0.0665449	0.726162	0.0591623		37.4	2.42582	2.44527	2.44466	2.39229	2.42296	2.589	2.45144	2.4615	2.47158	2.41939	2.47245	2.42524	2.39986	2.45367		2.35173	2.33257	2.37614	2.37574	2.3828	2.71473	2.34602	2.37292	2.51389	2.32445	2.35182	2.36465	2.33229	2.31613		2.10752	2.08071	2.04175	2.02002	2.028	2.23766	2.15122	2.04416	2.07164
7.5	2.45049	0.0474707	2.3989	0.103997	2.08618	0.0688105	0.759136	0.0562441		37.5	2.43067	2.46796	2.45802	2.40886	2.41692	2.59071	2.43165	2.46051	2.46803	2.42692	2.47818	2.40644	2.40618	2.45579		2.35174	2.36349	2.36386	2.39731	2.42225	2.71647	2.34862	2.38304	2.52165	2.33466	2.36264	2.3497	2.35068	2.31854		2.12514	2.11734	2.0434	2.03794	2.03816	2.25852	2.1873	2.05281	2.09074
7.6	2.4469	0.0397649	2.41316	0.106641	2.1215	0.0625913	0.797311	0.059511		37.6	2.43164	2.4526	2.45054	2.41514	2.44343	2.55942	2.44226	2.44764	2.44943	2.40464	2.48646	2.41313	2.40262	2.45767		2.38095	2.37371	2.38027	2.41643	2.43046	2.73921	2.3882	2.38911	2.53637	2.34563	2.35999	2.37365	2.33913	2.33107		2.16111	2.13441	2.10808	2.07876	2.07773	2.29614	2.19294	2.10502	2.13277
7.7	2.44434	0.0431267	2.42482	0.108791	2.14839	0.0655764	0.831298	0.0604799		37.7	2.44265	2.45625	2.44042	2.40987	2.42945	2.57069	2.43518	2.45647	2.45337	2.40551	2.47311	2.40431	2.39553	2.44789		2.40231	2.37264	2.39748	2.40294	2.42703	2.75556	2.4257	2.41433	2.55683	2.34389	2.35811	2.37572	2.3571	2.35788		2.16746	2.15965	2.10313	2.11418	2.12478	2.33573	2.22629	2.13068	2.16059
7.8	2.44711	0.0399342	2.4318	0.105233	2.17651	0.0639574	0.870674	0.0600751		37.8	2.43457	2.45205	2.44133	2.42535	2.41305	2.55859	2.43863	2.45463	2.46646	2.42794	2.4891	2.39964	2.40766	2.45059		2.42084	2.374	2.40285	2.42271	2.44893	2.75574	2.40207	2.43168	2.54377	2.35165	2.37888	2.38615	2.37129	2.35462		2.19133	2.20109	2.1516	2.12685	2.16239	2.35849	2.23544	2.16798	2.20559
7.9	2.44282	0.041566	2.43955	0.106877	2.19781	0.0621833	0.912343	0.0619734		37.9	2.43877	2.44466	2.44132	2.39707	2.42681	2.56217	2.45672	2.45194	2.43878	2.41354	2.4737	2.4045	2.39631	2.45325		2.39834	2.36889	2.41239	2.43258	2.46028	2.76591	2.41073	2.42748	2.56499	2.37785	2.36353	2.40819	2.38172	2.38078		2.21095	2.19786	2.15799	2.15681	2.17308	2.37154	2.276	2.16714	2.2382
8	2.44586	0.0393609	2.44995	0.109119	2.22864	0.0632811	0.951231	0.0648279		38	2.42626	2.45442	2.44253	2.41718	2.4273	2.56	2.46704	2.44724	2.41692	2.42068	2.47896	2.42909	2.39998	2.45446		2.41857	2.39113	2.42913	2.4441	2.47541	2.77793	2.43942	2.42808	2.58176	2.35844	2.37532	2.39773	2.38379	2.39847		2.25242	2.22352	2.20869	2.20004	2.19719	2.41085	2.27662	2.22772	2.27235
8.1	2.4432	0.0350569	2.45575	0.105734	2.25168	0.0671159	0.992753	0.0673698		38.1	2.41995	2.4545	2.44722	2.41485	2.42941	2.54043	2.45041	2.44343	2.4026	2.42738	2.47967	2.41697	2.41848	2.4595		2.42348	2.41373	2.41555	2.44617	2.4867	2.78004	2.4494	2.43909	2.56841	2.36726	2.38256	2.40923	2.39975	2.39915		2.27304	2.24412	2.20614	2.19629	2.23517	2.44213	2.31965	2.22007	2.2996
8.2	2.4476	0.0381468	2.46057	0.107941	2.27151	0.0688559	1.034	0.0677197		38.2	2.4484	2.46991	2.45627	2.42698	2.41502	2.53455	2.46039	2.46646	2.39736	2.4285	2.48923	2.41726	2.39291	2.46321		2.44826	2.42118	2.42706	2.43785	2.47535	2.78967	2.46183	2.42748	2.58798	2.39216	2.39268	2.40813	2.38526	2.39302		2.27439	2.28514	2.23902	2.22863	2.26017	2.46359	2.34593	2.25692	2.32112
8.3	2.44938	0.0359752	2.46142	0.102396	2.29365	0.067921	1.08045	0.0672419		38.3	2.43904	2.47711	2.44537	2.41912	2.43297	2.53452	2.46473	2.46699	2.40977	2.41997	2.49549	2.41818	2.41224	2.45576		2.42845	2.41084	2.43993	2.44355	2.48288	2.7717	2.47425	2.41305	2.57965	2.39884	2.37507	2.43194	2.40178	2.40797		2.29587	2.30199	2.2433	2.25067	2.29507	2.487	2.35155	2.25621	2.35254
8.4	2.45155	0.0329388	2.4687	0.102869	2.3125	0.0700054	1.1257	0.0673558		38.4	2.43317	2.46891	2.46061	2.42786	2.4273	2.53093	2.45437	2.47045	2.41781	2.42847	2.48685	2.42938	2.41115	2.4745		2.44019	2.42125	2.43949	2.44809	2.48079	2.79053	2.46822	2.44964	2.57226	2.39892	2.38984	2.43698	2.41892	2.40671		2.30982	2.31034	2.29041	2.28441	2.28505	2.51859	2.3731	2.27901	2.37413
8.5	2.45347	0.0392922	2.47637	0.102113	2.32578	0.0702061	1.17374	0.0689598		38.5	2.43734	2.47189	2.46906	2.42196	2.43368	2.55369	2.4586	2.45461	2.42892	2.42301	2.49942	2.41714	2.40478	2.47442		2.44658	2.4229	2.42514	2.4737	2.49491	2.79349	2.48377	2.4505	2.57875	2.41133	2.40215	2.44674	2.41828	2.42097		2.32431	2.31483	2.2794	2.29227	2.3186	2.54081	2.3672	2.30268	2.38723
8.6	2.45711	0.0332076	2.46735	0.105768	2.34122	0.0710654	1.21727	0.0710911		38.6	2.43656	2.47725	2.44491	2.43263	2.45224	2.53443	2.46991	2.47674	2.4233	2.4373	2.48675	2.43814	2.40515	2.48423		2.43891	2.42784	2.44369	2.45088	2.47284	2.79277	2.44523	2.44469	2.59149	2.4036	2.37597	2.42988	2.40734	2.4177		2.3355	2.33762	2.29808	2.29576	2.31653	2.55135	2.38758	2.29849	2.41683
8.7	2.46026	0.0293608	2.46881	0.106979	2.35685	0.0734523	1.2649	0.0734246		38.7	2.45001	2.48296	2.46485	2.44034	2.44447	2.5276	2.46851	2.47459	2.43671	2.43174	2.49199	2.44193	2.41339	2.47454		2.45088	2.42551	2.41882	2.47658	2.48619	2.79324	2.46344	2.43942	2.59273	2.40023	2.38507	2.42338	2.40066	2.40724		2.34359	2.34845	2.31109	2.29688	2.35368	2.57432	2.379	2.34132	2.44898
8.8	2.46344	0.0282311	2.46865	0.103353	2.37504	0.0779294	1.30664	0.0723104		38.8	2.45746	2.48139	2.46193	2.43278	2.45023	2.53022	2.48433	2.47395	2.44026	2.44779	2.49465	2.43459	2.42819	2.47046		2.44362	2.43097	2.426	2.46253	2.47733	2.79042	2.44199	2.45855	2.58124	2.40322	2.40527	2.42481	2.39799	2.41722		2.36954	2.36902	2.30819	2.32725	2.36776	2.59995	2.42314	2.34856	2.46733
8.9	2.4692	0.0300809	2.46682	0.0987478	2.38475	0.0777346	1.35653	0.0702803		38.9	2.46806	2.48688	2.46978	2.45806	2.47206	2.53147	2.48631	2.48557	2.41865	2.43531	2.49707	2.4399	2.43373	2.48598		2.43691	2.42082	2.44117	2.46344	2.4744	2.77764	2.43836	2.4421	2.57086	2.41564	2.40509	2.42448	2.41003	2.4146		2.38141	2.3837	2.34323	2.33774	2.37438	2.62192	2.41049	2.36315	2.46658
9	2.47219	0.0288386	2.46132	0.0962195	2.39397	0.0803394	1.40345	0.0750731		39	2.46698	2.50046	2.47978	2.46083	2.45861	2.52919	2.48455	2.48246	2.42686	2.47242	2.50026	2.4489	2.42045	2.47893		2.43792	2.42599	2.42979	2.43938	2.4877	2.76425	2.45554	2.45317	2.54684	2.40778	2.39352	2.42063	2.39248	2.40345		2.35937	2.37955	2.35311	2.35653	2.39662	2.64114	2.41367	2.35201	2.48643
9.1	2.47314	0.0233207	2.46293	0.0922111	2.40712	0.079249	1.44048	0.0783209		39.1	2.45171	2.48932	2.47946	2.46134	2.4797	2.52536	2.46724	2.48562	2.4511	2.4468	2.50128	2.45328	2.44668	2.48513		2.45359	2.44835	2.42778	2.45579	2.47483	2.75582	2.469	2.43202	2.53577	2.41014	2.4014	2.40591	2.39377	2.41687		2.39428	2.38195	2.36355	2.36648	2.40244	2.64305	2.44936	2.37925	2.49695
9.2	2.47797	0.025305	2.45762	0.0903857	2.41475	0.0840094	1.48534	0.0763194		39.2	2.46774	2.49129	2.48589	2.4482	2.48458	2.53904	2.474	2.49471	2.45301	2.46306	2.49852	2.45598	2.44469	2.49087		2.42093	2.43215	2.43848	2.44451	2.45726	2.74655	2.45811	2.42368	2.53931	2.4059	2.40803	2.4061	2.396	2.42964		2.3907	2.41574	2.37434	2.35154	2.41236	2.66721	2.45417	2.37273	2.51001
9.3	2.48425	0.0292304	2.45416	0.0939336	2.42651	0.081632	1.52067	0.08482		39.3	2.47772	2.48391	2.49281	2.46847	2.48678	2.54795	2.49226	2.49492	2.46062	2.46955	2.52345	2.45236	2.42984	2.4988		2.40935	2.41689	2.42608	2.45097	2.46347	2.75677	2.45307	2.44085	2.52608	2.3961	2.39251	2.412	2.39985	2.41419		2.41178	2.42447	2.38551	2.38127	2.41563	2.67794	2.46016	2.38798	2.50887
9.4	2.4857	0.0260078	2.45476	0.094317	2.43686	0.0833277	1.5608	0.0851869		39.4	2.4768	2.4975	2.49797	2.47899	2.47805	2.53955	2.49859	2.49197	2.45086	2.47221	2.51853	2.45085	2.44894	2.49895		2.41871	2.45763	2.42368	2.44474	2.47165	2.75203	2.46911	2.43599	2.52412	2.38181	2.38386	2.40857	2.3881	2.40661		2.42496	2.41214	2.38019	2.38807	2.43323	2.69087	2.45529	2.40292	2.53664
9.5	2.48749	0.0244131	2.44853	0.0875461	2.44447	0.0873957	1.59342	0.0870449		39.5	2.46183	2.50775	2.49905	2.47264	2.48524	2.54051	2.4989	2.49067	2.46261	2.47069	2.50496	2.46224	2.4565	2.51123		2.43753	2.43969	2.41833	2.4349	2.45285	2.73068	2.45694	2.43128	2.50384	2.38416	2.3885	2.40177	2.3831	2.4158		2.40647	2.42299	2.39149	2.39609	2.44	2.71164	2.47044	2.41451	2.54841
9.6	2.49164	0.0245562	2.4461	0.0858398	2.45005	0.085362	1.62179	0.0926105		39.6	2.49225	2.50565	2.48923	2.47554	2.48076	2.54875	2.49607	2.50627	2.47712	2.48369	2.51629	2.47581	2.44045	2.495		2.43222	2.41805	2.41164	2.41938	2.45186	2.71871	2.4537	2.43162	2.52184	2.39784	2.38099	2.39731	2.39395	2.4163		2.43951	2.42301	2.39256	2.40976	2.44225	2.70856	2.46819	2.40091	2.55836
9.7	2.49429	0.0285223	2.44716	0.0840545	2.4554	0.0904288	1.64986	0.0991662		39.7	2.4957	2.49164	2.50396	2.46992	2.49398	2.56073	2.49728	2.51408	2.46172	2.47379	2.52429	2.46952	2.45209	2.51129		2.45165	2.43385	2.42102	2.43702	2.44385	2.72244	2.44524	2.43284	2.48769	2.38626	2.39181	2.40631	2.38668	2.41366		2.41771	2.44448	2.40646	2.39152	2.46372	2.72804	2.49114	2.42314	2.56029
9.8	2.49751	0.024719	2.43855	0.0841269	2.46781	0.0879721	1.68472	0.101793		39.8	2.46742	2.50873	2.50473	2.46744	2.51399	2.55189	2.48376	2.5087	2.48384	2.49754	2.52318	2.48517	2.46126	2.50752		2.4481	2.41368	2.416	2.43631	2.44155	2.70632	2.45294	2.42116	2.49071	2.3839	2.37814	2.37938	2.37778	2.3937		2.44201	2.45591	2.41259	2.42595	2.45512	2.73839	2.47243	2.4301	2.57778
9.9	2.50321	0.0216313	2.43838	0.0819435	2.46858	0.0931572	1.71453	0.105198		39.9	2.48943	2.52411	2.50713	2.47058	2.52266	2.54783	2.48845	2.51633	2.49504	2.49775	2.52548	2.47777	2.4845	2.49795		2.42404	2.42871	2.42952	2.4168	2.44202	2.70001	2.42992	2.41042	2.50394	2.37493	2.37647	2.41408	2.3808	2.40572		2.43138	2.45791	2.40823	2.41994	2.4571	2.73918	2.47289	2.41936	2.61257
10	2.50863	0.0207217	2.44045	0.0775363	2.47714	0.0912094	1.74371	0.104107		40	2.49865	2.51649	2.50801	2.48579	2.50929	2.55409	2.51237	2.52833	2.49964	2.50067	2.53701	2.48818	2.47615	2.50617		2.43791	2.41675	2.43083	2.42924	2.42755	2.68789	2.45738	2.4194	2.4948	2.40087	2.39583	2.39762	2.36546	2.40473		2.43787	2.46462	2.43124	2.43394	2.46474	2.74273	2.47234	2.41472	2.62072
10.1	2.51215	0.02204	2.4317	0.0728051	2.4722	0.0908233	1.77607	0.111604		40.1	2.50688	2.52854	2.51391	2.48596	2.52616	2.56948	2.50719	2.50947	2.49817	2.5114	2.5286	2.48968	2.48312	2.51157		2.42089	2.40942	2.41301	2.42743	2.43227	2.67158	2.43635	2.41453	2.45878	2.38999	2.38371	2.40727	2.36585	2.41269		2.4283	2.44551	2.43228	2.41239	2.45497	2.74176	2.49427	2.4143	2.59868
10.2	2.516	0.0257892	2.43452	0.0722288	2.47651	0.0944731	1.80811	0.108426		40.2	2.49916	2.52567	2.52099	2.49426	2.51972	2.57452	2.50826	2.53948	2.52157	2.50237	2.54259	2.50463	2.46544	2.50538		2.43456	2.43021	2.40128	2.43467	2.4273	2.67432	2.41962	2.41412	2.4605	2.40228	2.39894	2.40166	2.37177	2.41209		2.42874	2.46645	2.42871	2.43092	2.4699	2.76353	2.4867	2.43603	2.59924
10.3	2.51617	0.0228394	2.4277	0.0692836	2.48048	0.0915117	1.83827	0.112919		40.3	2.503	2.51846	2.53324	2.49362	2.52073	2.57007	2.5284	2.53193	2.51308	2.49895	2.53388	2.50193	2.47859	2.50053		2.42787	2.42415	2.42291	2.40889	2.4106	2.65322	2.42972	2.42534	2.45603	2.39098	2.3663	2.39047	2.37069	2.41058		2.45115	2.46602	2.42181	2.42304	2.45941	2.76087	2.49506	2.43143	2.59129
10.4	2.51723	0.0256366	2.42486	0.071351	2.47986	0.0914405	1.86873	0.112603		40.4	2.51083	2.51926	2.5248	2.49165	2.53194	2.5768	2.50276	2.53703	2.50639	2.50276	2.54507	2.49926	2.47263	2.52002		2.4353	2.42096	2.40778	2.41033	2.41132	2.65679	2.43778	2.42804	2.44308	2.38688	2.36811	2.3679	2.37501	2.39877		2.45035	2.47625	2.41789	2.43287	2.48271	2.74403	2.48171	2.44362	2.61996
10.5	2.52463	0.0263059	2.42293	0.067741	2.48274	0.0890533	1.89829	0.117375		40.5	2.49891	2.52759	2.5363	2.49615	2.56899	2.57666	2.52743	2.54354	2.49847	2.50987	2.5358	2.50584	2.4937	2.52564		2.42603	2.41182	2.41681	2.42008	2.40026	2.63614	2.42946	2.4248	2.47076	2.3777	2.36544	2.39472	2.36507	2.38199		2.44892	2.47218	2.42994	2.41627	2.47311	2.73743	2.50395	2.43116	2.62034
10.6	2.52454	0.0288199	2.42497	0.0677531	2.48509	0.0930083	1.94224	0.114449		40.6	2.52477	2.51633	2.54718	2.50347	2.54962	2.57856	2.51138	2.53945	2.51457	2.50051	2.56334	2.49681	2.47092	2.52665		2.42136	2.43196	2.41731	2.41552	2.40089	2.63523	2.42581	2.41198	2.48422	2.36498	2.36706	2.37369	2.39114	2.40846		2.45102	2.46967	2.42207	2.42735	2.47262	2.75289	2.48272	2.43779	2.63538
10.7	2.52646	0.026121	2.42253	0.05769	2.4818	0.0870434	1.96961	0.112957		40.7	2.51769	2.52969	2.54618	2.51111	2.53125	2.57724	2.52345	2.5503	2.51301	2.48354	2.55407	2.51915	2.48068	2.53314		2.39663	2.43746	2.41478	2.41549	2.40864	2.60826	2.42208	2.41811	2.43851	2.40487	2.37808	2.37924	2.36667	2.42658		2.47221	2.47616	2.42178	2.43821	2.46913	2.73557	2.49648	2.44609	2.60663
10.8	2.53073	0.0250172	2.41823	0.060105	2.48441	0.0892542	1.99909	0.114256		40.8	2.51351	2.52807	2.54875	2.49206	2.55195	2.58878	2.52166	2.53655	2.51627	2.51681	2.55243	2.51635	2.50241	2.54466		2.41934	2.42372	2.40923	2.4156	2.3864	2.61439	2.43253	2.4237	2.41562	2.39294	2.36768	2.38918	2.36647	2.39839		2.47018	2.47892	2.44694	2.42505	2.47641	2.75021	2.48821	2.44386	2.60739
10.9	2.53243	0.0228327	2.41966	0.055175	2.48033	0.0831896	2.03445	0.111875		40.9	2.52581	2.54697	2.54781	2.50611	2.5465	2.57802	2.53466	2.55124	2.50941	2.53125	2.53399	2.52781	2.48343	2.53103		2.41431	2.40449	2.4145	2.42187	2.39664	2.60338	2.43831	2.41313	2.41387	2.39931	2.38857	2.38468	2.37798	2.40428		2.44313	2.48335	2.4337	2.41718	2.4583	2.74162	2.47714	2.45435	2.568
11	2.53096	0.0197069	2.41842	0.0533725	2.47373	0.078555	2.06592	0.111668		41	2.51695	2.54153	2.54378	2.50094	2.55363	2.57352	2.53752	2.53843	2.51737	2.51532	2.53395	2.50683	2.51691	2.53672		2.42335	2.4164	2.42522	2.42341	2.40269	2.59441	2.40324	2.41916	2.39062	2.39718	2.37411	2.38564	2.38351	2.41892		2.44731	2.46943	2.4254	2.42755	2.45197	2.72361	2.4823	2.44505	2.5506
11.1	2.53259	0.0257045	2.421	0.0548763	2.47289	0.0851294	2.09571	0.108782		41.1	2.51892	2.53061	2.5489	2.49074	2.56095	2.58765	2.5281	2.54918	2.51574	2.52009	2.54094	2.52617	2.49329	2.54501		2.40974	2.43118	2.42456	2.42013	2.40594	2.59996	2.40944	2.43974	2.38646	2.39386	2.38027	2.39981	2.37498	2.41792		2.42715	2.47768	2.44376	2.43119	2.46566	2.73759	2.48433	2.4373	2.56402
11.2	2.53091	0.0244843	2.42083	0.0543196	2.47543	0.0786862	2.12578	0.107009		41.2	2.52279	2.52983	2.54719	2.49919	2.54746	2.58911	2.54333	2.53784	2.51621	2.52419	2.54992	2.5092	2.49292	2.52351		2.42276	2.4334	2.44061	2.43743	2.40604	2.58852	2.43139	2.42396	2.37536	2.38868	2.38474	2.37649	2.3695	2.4128		2.44679	2.46699	2.44546	2.4367	2.45036	2.7272	2.48337	2.43618	2.55031
11.3	2.53636	0.0253469	2.42097	0.0514952	2.46685	0.0746302	2.15488	0.108074		41.3	2.51216	2.53383	2.55909	2.50926	2.56836	2.58738	2.53521	2.54459	2.51636	2.53397	2.55205	2.52104	2.49294	2.54277		2.43393	2.42322	2.4235	2.43877	2.39633	2.58159	2.42783	2.42128	2.35058	2.40985	2.39001	2.4029	2.39717	2.39661		2.44419	2.49274	2.42792	2.42525	2.45723	2.70943	2.47077	2.43124	2.50896
11.4	2.53715	0.0223255	2.41769	0.0533324	2.46597	0.0721082	2.17224	0.109782		41.4	2.51833	2.54844	2.57152	2.51759	2.54206	2.58048	2.53133	2.54927	2.52082	2.50902	2.55156	2.52359	2.50883	2.54718		2.42503	2.4431	2.4083	2.42296	2.39888	2.58422	2.41801	2.42764	2.37384	2.39472	2.3744	2.40784	2.35854	2.41013		2.45235	2.49338	2.41015	2.42699	2.44177	2.69372	2.47966	2.41819	2.51972
11.5	2.53814	0.0242151	2.42134	0.0439684	2.47168	0.0704538	2.19969	0.1101		41.5	2.5144	2.54016	2.56343	2.49904	2.56516	2.5848	2.53493	2.55427	2.53171	2.51353	2.54878	2.52746	2.51034	2.54599		2.41382	2.42069	2.42362	2.42541	2.40506	2.56395	2.4254	2.43904	2.3905	2.39501	2.38634	2.4081	2.3899	2.41194		2.47291	2.47108	2.43123	2.41295	2.45125	2.68125	2.47679	2.43304	2.56402
11.6	2.53931	0.0187997	2.4301	0.0487771	2.46712	0.0712568	2.22218	0.109458		41.6	2.511	2.55416	2.55245	2.53618	2.54698	2.57521	2.55201	2.55399	2.52261	2.52233	2.54964	2.51923	2.51504	2.53957		2.45376	2.43681	2.42752	2.43438	2.42592	2.58255	2.42976	2.43075	2.37426	2.41536	2.40716	2.3948	2.38702	2.42136		2.44621	2.47801	2.44064	2.40982	2.46147	2.69204	2.48373	2.41773	2.52304
11.7	2.53889	0.025234	2.43082	0.0469326	2.46388	0.0691242	2.24266	0.108129		41.7	2.50828	2.5603	2.56587	2.50717	2.55588	2.5965	2.54167	2.53845	2.52589	2.51611	2.54306	2.53061	2.51164	2.54298		2.43037	2.42799	2.45495	2.44099	2.41409	2.56919	2.43641	2.45194	2.37715	2.43531	2.39319	2.40563	2.37694	2.41729		2.44597	2.46796	2.41916	2.42769	2.44508	2.6858	2.46552	2.4364	2.5231
11.8	2.53154	0.0215001	2.43353	0.0468652	2.46087	0.0657328	2.25919	0.106249		41.8	2.51924	2.54398	2.55874	2.51082	2.53119	2.57287	2.52764	2.55204	2.52871	2.50559	2.5366	2.52034	2.49314	2.54068		2.43605	2.4468	2.4399	2.447	2.42917	2.57641	2.41484	2.46157	2.38284	2.41862	2.39953	2.39866	2.39866	2.41939		2.45922	2.49655	2.42916	2.41859	2.42503	2.66716	2.46384	2.421	2.50709
11.9	2.53278	0.0246554	2.44015	0.0505757	2.45493	0.066486	2.27122	0.110272		41.9	2.51506	2.56121	2.55624	2.50077	2.53388	2.56832	2.53577	2.53287	2.54874	2.49493	2.54418	2.51556	2.49639	2.55503		2.46006	2.46555	2.44432	2.45105	2.44231	2.58902	2.44213	2.44288	2.40444	2.42998	2.3842	2.40106	2.37982	2.42533		2.45597	2.48937	2.42421	2.41744	2.42178	2.65926	2.45579	2.45016	2.50851
12	2.53917	0.0249924	2.44225	0.047111	2.45552	0.0606798	2.29248	0.107956		42	2.5244	2.54495	2.56583	2.51032	2.54686	2.59222	2.54611	2.53763	2.55239	2.51044	2.54174	2.52285	2.49633	2.55629		2.45252	2.45145	2.45863	2.44713	2.43615	2.58687	2.41951	2.458	2.39619	2.42073	2.39502	2.41924	2.40611	2.44398		2.45678	2.47748	2.43656	2.42184	2.43014	2.64505	2.47043	2.42599	2.49246
[truncated: 19 more columns]

## Sheet: Fig. 2b
z position (µm)	Plane 1	Plane 2	Plane 3	Plane 4
-12	2391	1732	2457	1490
-11.9	2375	1779	2333	1430
-11.8	2375	1775	2392	1500
-11.7	2409	1749	2375	1552
-11.6	2384	1845	2432	1473
-11.5	2364	1765	2449	1520
-11.4	2440	1767	2432	1505
-11.3	2459	1742	2417	1498
-11.2	2513	1834	2481	1478
-11.1	2593	1815	2392	1558
-11	2700	1784	2333	1469
-10.9	2627	1856	2407	1588
-10.8	2701	1810	2343	1512
-10.7	2754	1774	2343	1482
-10.6	2859	1766	2350	1565
-10.5	2877	1829	2367	1517
-10.4	2880	1777	2309	1523
-10.3	2995	1813	2441	1510
-10.2	3156	1772	2481	1471
-10.1	3282	1875	2400	1509
-10	3497	1815	2367	1535
-9.9	3777	1958	2375	1526
-9.8	4046	1908	2424	1466
-9.7	4041	1876	2424	1556
-9.6	4270	2027	2407	1502
-9.5	4590	1925	2392	1543
-9.4	4503	2039	2407	1524
-9.3	4777	2017	2350	1531
-9.2	4893	2047	2392	1486
-9.1	5051	2053	2375	1532
-9	5158	2065	2432	1490
-8.9	5266	2098	2466	1515
-8.8	5291	2097	2400	1539
-8.7	5265	2211	2407	1477
-8.6	5390	2183	2417	1547
-8.5	5954	2240	2375	1520
-8.4	6790	2298	2441	1491
-8.3	7451	2388	2449	1492
-8.2	8432	2360	2358	1533
-8.1	9536	2509	2293	1528
-8	10232	2541	2432	1498
-7.9	11612	2675	2424	1523
-7.8	12468	2690	2358	1505
-7.7	13549	2801	2269	1520
-7.6	14800	2873	2375	1471
-7.5	15767	2940	2383	1527
-7.4	17190	3029	2392	1569
-7.3	18757	3049	2491	1554
-7.2	19858	3086	2367	1529
-7.1	20430	3181	2350	1481
-7	21892	3270	2424	1575
-6.9	22545	3411	2400	1549
-6.8	23901	3488	2474	1530
-6.7	25073	3679	2455	1480
-6.6	25849	3764	2688	1519
-6.5	26981	3952	2555	1502
-6.4	28045	3900	2663	1441
-6.3	28843	4065	2764	1529
-6.2	29335	4295	2746	1519
-6.1	30194	4456	2718	1554
-6	30473	4791	2856	1527
-5.9	30814	4840	2911	1536
-5.8	31118	5250	2964	1493
-5.7	31081	5256	3006	1538
-5.6	31400	5549	3161	1571
-5.5	31508	5819	3039	1597
-5.4	31217	5883	3156	1615
-5.3	30715	6141	3227	1593
-5.2	30401	6764	3346	1617
-5.1	30068	7265	3390	1631
-5	29647	7841	3653	1638
-4.9	28422	8308	3814	1608
-4.8	27871	8917	3972	1734
-4.7	27379	9494	4221	1764
-4.6	26088	10251	4445	1738
-4.5	25183	11216	4662	1816
-4.4	24337	12338	4653	1836
-4.3	22879	13425	4911	1861
-4.2	21601	14418	5082	1881
-4.1	20738	15329	5193	1927
-4	19377	16666	5335	1994
-3.9	18164	17581	5368	1975
-3.8	17002	18439	5485	2020
-3.7	16237	19209	5584	2093
-3.6	14526	20672	5744	2062
-3.5	13513	21592	6443	2137
-3.4	12445	22670	6850	2170
-3.3	11364	23572	7782	2317
-3.2	10340	24435	8905	2405
-3.1	9413	25024	9789	2372
-3	8423	26100	10888	2474
-2.9	7430	26872	11927	2467
-2.8	6684	27358	13085	2642
-2.7	6033	27392	14067	2689
-2.6	5803	28233	15048	2722
-2.5	5490	28559	16347	2749
-2.4	5119	28436	17130	2733
-2.3	4884	28876	18362	2781
-2.2	4634	28672	19411	2818
-2.1	4614	28187	20459	2975
-2	4285	28318	21583	3006
-1.9	4192	28043	22624	3085
-1.8	3989	27618	23573	3204
-1.7	3806	27211	24505	3272
-1.6	3638	26862	25836	3444
-1.5	3538	26217	26435	3466
-1.4	3400	25393	26794	3554
-1.3	3315	24923	28009	3693
-1.2	2947	23921	28183	3818
-1.1	2929	23094	29167	4021
-1	2823	22040	29682	4245
-0.9	2633	21205	30091	4360
-0.8	2636	20029	30056	4490
-0.7	2648	18932	30565	4618
-0.6	2626	17920	30798	4770
-0.5	2604	16630	30573	4914
-0.4	2534	16150	30298	5095
-0.3	2630	14895	30049	5171
-0.2	2784	13919	30148	5424
-0.1	2753	12742	29050	5987
0	2789	11813	28933	6486
0.1	2852	10716	27734	7004
0.2	2885	9668	27452	7557
0.3	2821	8816	26777	8563
0.4	2864	7918	26161	9420
0.5	2887	7098	24947	10354
0.6	2802	6455	24180	11149
0.7	2875	5889	23306	12271
0.8	2729	5384	22090	13296
0.9	2833	4919	21126	14318
1	2597	4587	19668	15235
1.1	2455	4621	18654	16262
1.2	2460	4344	17745	17494
1.3	2248	4147	16522	18303
1.4	2172	4058	15415	19147
1.5	2091	4019	14292	20094
1.6	2135	3846	13260	21046
1.7	1982	3819	12169	22065
1.8	2057	3655	11195	22723
1.9	1964	3601	10204	23486
2	2082	3352	9180	24255
2.1	2023	3288	8381	25057
2.2	1913	3192	7699	25354
2.3	1950	3153	6675	26099
2.4	1800	3132	6201	26255
2.5	1799	3043	5435	26694
2.6	1773	2853	5236	26923
2.7	1741	2839	5144	26971
2.8	1765	2740	4905	26959
2.9	1767	2679	4871	26772
3	1781	2666	4805	26659
3.1	1659	2672	4581	26467
3.2	1835	2560	4348	26106
3.3	1713	2640	4307	25537
3.4	1747	2727	4265	24958
3.5	1710	2788	3909	24412
3.6	1701	2750	3842	23663
3.7	1705	2727	3725	22969
3.8	1778	2744	3668	22164
3.9	1726	2736	3576	21210
4	1773	2679	3476	20413
4.1	1807	2709	3361	19392
4.2	1767	2580	3394	18495
4.3	1810	2462	3177	17423
4.4	1798	2341	3110	16215
4.5	1779	2306	3262	15443
4.6	1906	2239	2922	14313
4.7	1761	2136	2897	13454
4.8	1768	2054	2926	12401
4.9	1827	1966	3022	11439
5	1815	1778	3112	10311
5.1	1814	1799	3079	9569
5.2	1855	1805	3112	8813
5.3	1864	1811	3196	7966
5.4	1886	1762	3146	7161
5.5	1890	1792	3137	6684
5.6	1921	1799	3062	6347
5.7	1814	1763	3037	6123
5.8	1864	1813	2897	6086
5.9	1856	1768	2954	5843
6	1827	1797	2747	5602
6.1	1845	1802	2672	5340
6.2	1843	1773	2647	5211
6.3	1762	1775	2538	4905
6.4	1809	1761	2447	4707
6.5	1750	1790	2350	4480
6.6	1794	1814	2498	4303
6.7	1720	1777	2367	4130
6.8	1787	1769	2333	3883
6.9	1854	1778	2498	3646
7	1777	1793	2375	3486
7.1	1757	1796	2457	3309
7.2	1828	1843	2424	3118
7.3	1685	1828	2309	3218
7.4	1671	1795	2392	3034
7.5	1748	1840	2515	2902
7.6	1698	1828	2481	2953
7.7	1729	1797	2449	2875
7.8	1662	1825	2457	2749
7.9	1644	1817	2457	2754
8	1695	1793	2326	2698
8.1	1643	1873	2301	2771
8.2	1664	1736	2309	2906
8.3	1731	1762	2407	2844
8.4	1673	1819	2392	2928
8.5	1611	1808	2449	2994
8.6	1706	1773	2474	2923
8.7	1698	1808	2350	2820
8.8	1684	1799	2540	2869
8.9	1727	1756	2474	2847
9	1766	1778	2383	2815
9.1	1601	1755	2449	2688
9.2	1668	1773	2333	2634
9.3	1707	1846	2466	2504
9.4	1612	1785	2375	2458
9.5	1689	1773	2432	2318
9.6	1619	1788	2400	2273
9.7	1700	1756	2318	2172
9.8	1664	1775	2383	2069
9.9	1630	1762	2523	1932
10	1724	1784	2523	1852
10.1	1677	1758	2466	1736
10.2	1712	1810	2350	1679
10.3	1679	1735	2350	1623
10.4	1674	1774	2457	1629
10.5	1722	1807	2392	1544
10.6	1694	1816	2276	1510
10.7	1752	1723	2392	1484
10.8	1639	1759	2449	1468
10.9	1697	1773	2367	1503
11	1698	1803	2400	1472
11.1	1714	1755	2309	1569
11.2	1681	1766	2309	1514
11.3	1641	1799	2515	1504
11.4	1669	1717	2424	1536
11.5	1666	1772	2350	1525
11.6	1638	1729	2318	1514
11.7	1702	1726	2301	1534
11.8	1737	1793	2432	1527
11.9	1576	1750	2466	1481
12	1662	1767	2523	1432

## Sheet: Fig. 2c
z position (µm)	plane 2	plane 3
-12	1.64883	0.781895
-11.9	1.65465	0.787626
-11.8	1.6561	0.793231
-11.7	1.66054	0.803064
-11.6	1.66598	0.808687
-11.5	1.66317	0.818487
-11.4	1.66422	0.826352
-11.3	1.66127	0.832178
-11.2	1.66112	0.840015
-11.1	1.65595	0.848123
-11	1.6525	0.856983
-10.9	1.65073	0.864659
-10.8	1.64145	0.878515
-10.7	1.63517	0.887496
-10.6	1.62656	0.891354
-10.5	1.61924	0.902402
-10.4	1.60745	0.902253
-10.3	1.59619	0.910405
-10.2	1.58191	0.918026
-10.1	1.57088	0.921696
-10	1.5559	0.920959
-9.9	1.54363	0.926817
-9.8	1.52502	0.930376
-9.7	1.50591	0.928
-9.6	1.49024	0.926138
-9.5	1.47316	0.928865
-9.4	1.44849	0.922735
-9.3	1.42752	0.920341
-9.2	1.40627	0.916776
-9.1	1.38397	0.912006
-9	1.36277	0.906678
-8.9	1.33618	0.896155
-8.8	1.31015	0.888937
-8.7	1.28274	0.878652
-8.6	1.25532	0.868854
-8.5	1.23144	0.859625
-8.4	1.20205	0.849107
-8.3	1.17581	0.836031
-8.2	1.14554	0.821775
-8.1	1.11537	0.807754
-8	1.08494	0.792342
-7.9	1.05152	0.781135
-7.8	1.0227	0.760494
-7.7	0.988002	0.740809
-7.6	0.958276	0.723799
-7.5	0.922975	0.704696
-7.4	0.890243	0.686029
-7.3	0.852199	0.663092
-7.2	0.819457	0.641716
-7.1	0.783065	0.620472
-7	0.751218	0.596698
-6.9	0.715207	0.569939
-6.8	0.673542	0.547211
-6.7	0.638731	0.522719
-6.6	0.600528	0.494062
-6.5	0.566249	0.469772
-6.4	0.526984	0.442856
-6.3	0.490156	0.413213
-6.2	0.450648	0.387183
-6.1	0.414839	0.3573
-6	0.379493	0.328488
-5.9	0.339163	0.297427
-5.8	0.303895	0.263666
-5.7	0.266143	0.235557
-5.6	0.231247	0.202956
-5.5	0.196855	0.168855
-5.4	0.156415	0.137942
-5.3	0.118984	0.105903
-5.2	0.0799266	0.0689321
-5.1	0.0413516	0.0357496
-5	0	0
-4.9	0.0399395	0.0355721
-4.8	0.0796369	0.0714011
-4.7	0.118517	0.107599
-4.6	0.158136	0.144641
-4.5	0.19507	0.178171
-4.4	0.233975	0.211751
-4.3	0.267857	0.254008
-4.2	0.302466	0.292032
-4.1	0.339787	0.329468
-4	0.375304	0.365782
-3.9	0.412923	0.406045
-3.8	0.449835	0.443812
-3.7	0.489082	0.47983
-3.6	0.529183	0.521321
-3.5	0.569269	0.563991
-3.4	0.609896	0.604616
-3.3	0.647385	0.641407
-3.2	0.683715	0.686913
-3.1	0.713771	0.728576
-3	0.741005	0.771688
-2.9	0.764023	0.8112
-2.8	0.781992	0.853118
-2.7	0.795855	0.891628
-2.6	0.807161	0.929233
-2.5	0.81568	0.9629
-2.4	0.822915	1.00313
-2.3	0.827393	1.03875
-2.2	0.829764	1.07571
-2.1	0.832047	1.11295
-2	0.834403	1.15137
-1.9	0.834614	1.18984
-1.8	0.83551	1.23148
-1.7	0.835167	1.27219
-1.6	0.835312	1.31114
-1.5	0.8353	1.34884
-1.4	0.834882	1.38473
-1.3	0.833293	1.41593
-1.2	0.83196	1.44194
-1.1	0.831313	1.46339
-1	0.82977	1.48178
-0.9	0.829147	1.49621
-0.8	0.827005	1.50758
-0.7	0.825342	1.51695
-0.6	0.823531	1.52295
-0.5	0.822637	1.52852
-0.4	0.819971	1.5318
-0.3	0.818001	1.53399
-0.2	0.815771	1.53564
-0.1	0.813915	1.53605
0	0.81166	1.53658
0.1	0.809725	1.53689
0.2	0.806511	1.53769
0.3	0.803358	1.5358
0.4	0.799445	1.5363
0.5	0.796823	1.53573
0.6	0.792905	1.53474
0.7	0.787297	1.53343
0.8	0.782213	1.532
0.9	0.776708	1.53126
1	0.768371	1.52961
1.1	0.760608	1.52873
1.2	0.748659	1.52634
1.3	0.735196	1.52521
1.4	0.718749	1.52259
1.5	0.701372	1.52089
1.6	0.679853	1.51929
1.7	0.65228	1.51735
1.8	0.622271	1.5158
1.9	0.588629	1.51377
2	0.55394	1.51035
2.1	0.514382	1.50815
2.2	0.475308	1.5053
2.3	0.434	1.50165
2.4	0.397351	1.49657
2.5	0.357105	1.4911
2.6	0.320161	1.48458
2.7	0.283764	1.47732
2.8	0.246708	1.46982
2.9	0.209873	1.45858
3	0.169776	1.44304
3.1	0.132548	1.42945
3.2	0.0882724	1.40897
3.3	0.0480109	1.38751
3.4	0.0072235	1.35933
3.5	0.0431511	1.32716
3.6	0.0924811	1.29217
3.7	0.133943	1.25408
3.8	0.184561	1.2092
3.9	0.232153	1.16878
4	0.279773	1.12305
4.1	0.318511	1.07841
4.2	0.356475	1.03599
4.3	0.402004	0.993305
4.4	0.43789	0.951069
4.5	0.47284	0.910526
4.6	0.501818	0.865377
4.7	0.536356	0.824207
4.8	0.564827	0.775578
4.9	0.59128	0.731467
5	0.622285	0.681065
5.1	0.656448	0.633061
5.2	0.688433	0.584867
5.3	0.714062	0.533326
5.4	0.748296	0.484417
5.5	0.782154	0.438735
5.6	0.820093	0.390321
5.7	0.851867	0.347608
5.8	0.888428	0.304461
5.9	0.928643	0.262304
6	0.954281	0.222392
6.1	0.982722	0.188365
6.2	1.01633	0.146071
6.3	1.04876	0.115874
6.4	1.07159	0.0894169
6.5	1.09775	0.0543807
6.6	1.11814	0.0266015
6.7	1.13884	0.00167993
6.8	1.15894	0.0282884
6.9	1.17599	0.0565367
7	1.18688	0.0822427
7.1	1.20732	0.121893
7.2	1.21764	0.141621
7.3	1.23034	0.178209
7.4	1.24334	0.20896
7.5	1.25254	0.232834
7.6	1.26679	0.268153
7.7	1.27846	0.295051
7.8	1.28544	0.323162
7.9	1.29319	0.344462
8	1.30359	0.375301
8.1	1.30939	0.398342
8.2	1.3142	0.418162
8.3	1.31506	0.440304
8.4	1.32234	0.45916
8.5	1.33001	0.472433
8.6	1.32098	0.48788
8.7	1.32245	0.503506
8.8	1.32229	0.521692
8.9	1.32046	0.531404
9	1.31495	0.540627
9.1	1.31657	0.553779
9.2	1.31126	0.56141
9.3	1.30779	0.573168
9.4	1.3084	0.583522
9.5	1.30216	0.591125
9.6	1.29974	0.596708
9.7	1.3008	0.60206
9.8	1.29219	0.614471
9.9	1.29202	0.615236
10	1.29408	0.623797
10.1	1.28534	0.618862
10.2	1.28816	0.62317
10.3	1.28133	0.627139
10.4	1.2785	0.626512
10.5	1.27657	0.629399
10.6	1.27861	0.631743
10.7	1.27617	0.628458
10.8	1.27187	0.631069
10.9	1.2733	0.626985
11	1.27206	0.62039
11.1	1.27464	0.619543
11.2	1.27447	0.622092
11.3	1.27461	0.613511
11.4	1.27133	0.612632
11.5	1.27498	0.618333
11.6	1.28374	0.613782
11.7	1.28446	0.610535
11.8	1.28717	0.607529
11.9	1.29379	0.601591
12	1.29589	0.602174

## Sheet: Fig. 2d
	z precision						Radius in plane 1
z position	precision (plane 1)	precision (planes 1,2)	precision (planes 1,2,3)	precision (planes 1,2,3,4)		z position (µm)	Mean	Standard deviation
-11.9	0.239544	0.239544	0.239544	0.239544		-12	2.41097	0.0669037
-11.8	0.246222	0.246222	0.246222	0.246222		-11.9	2.38304	0.0647455
-11.7	0.264809	0.264809	0.264809	0.264809		-11.8	2.3582	0.0638729
-11.6	0.243313	0.243313	0.243313	0.198239		-11.7	2.33476	0.0628764
-11.5	0.240323	0.240323	0.240323	0.240323		-11.6	2.30597	0.0656079
-11.4	0.236964	0.236964	0.236964	0.236964		-11.5	2.28001	0.0629653
-11.3	0.210172	0.210172	0.210172	0.148475		-11.4	2.25279	0.0621614
-11.2	0.219865	0.219865	0.219865	0.168034		-11.3	2.22041	0.0631629
-11.1	0.233802	0.233802	0.233802	0.0334933		-11.2	2.1946	0.0618292
-11	0.201377	0.201377	0.201377	0.201377		-11.1	2.16749	0.0624525
-10.9	0.206205	0.206205	0.206205	0.206205		-11	2.13126	0.0623876
-10.8	0.201573	0.201573	0.201573	0.201573		-10.9	2.10529	0.061369
-10.7	0.189031	0.189031	0.189031	0.189031		-10.8	2.0685	0.063229
-10.6	0.195048	0.195048	0.195048	0.195048		-10.7	2.03783	0.063457
-10.5	0.173873	0.173873	0.173873	0.173873		-10.6	2.00319	0.0604912
-10.4	0.185265	0.185265	0.185265	0.185265		-10.5	1.96825	0.0635236
-10.3	0.191059	0.191059	0.191059	0.191059		-10.4	1.93459	0.0674332
-10.2	0.19168	0.19168	0.19168	0.19168		-10.3	1.8975	0.0684874
-10.1	0.187481	0.187481	0.187481	0.0788179		-10.2	1.86303	0.0676869
-10	0.19197	0.19197	0.19197	0.19197		-10.1	1.82513	0.0678829
-9.9	0.195771	0.195771	0.195771	0.195771		-10	1.79199	0.0692893
-9.8	0.187171	0.187171	0.187171	0.187171		-9.9	1.75401	0.0693515
-9.7	0.197928	0.197928	0.197928	0.197928		-9.8	1.71784	0.0722973
-9.6	0.189098	0.189098	0.189098	0.189098		-9.7	1.68095	0.0703798
-9.5	0.190703	0.190703	0.190703	0.190703		-9.6	1.6434	0.0719919
-9.4	0.207823	0.207823	0.207823	0.207823		-9.5	1.60544	0.0767227
-9.3	0.20254	0.20254	0.20254	0.20254		-9.4	1.56951	0.0748991
-9.2	0.19229	0.19229	0.19229	0.19229		-9.3	1.53142	0.0743562
-9.1	0.193517	0.193517	0.193517	0.193517		-9.2	1.49215	0.0749402
-9	0.191013	0.191013	0.191013	0.191013		-9.1	1.45396	0.0737938
-8.9	0.198564	0.198564	0.198564	0.198564		-9	1.41488	0.0777594
-8.8	0.196062	0.196062	0.196062	0.196062		-8.9	1.37563	0.0765417
-8.7	0.196132	0.196132	0.196132	0.196132		-8.8	1.3368	0.0784831
-8.6	0.191789	0.185194	0.185194	0.185194		-8.7	1.29553	0.0779101
-8.5	0.189916	0.189916	0.189916	0.189916		-8.6	1.25553	0.0787996
-8.4	0.186237	0.186237	0.186237	0.186237		-8.5	1.21243	0.0811413
-8.3	0.180203	0.172517	0.172517	0.172517		-8.4	1.16838	0.0758998
-8.2	0.193285	0.177527	0.177527	0.177527		-8.3	1.12803	0.0771088
-8.1	0.202582	0.160935	0.160935	0.160935		-8.2	1.08859	0.0818803
-8	0.193832	0.156785	0.156785	0.156785		-8.1	1.04714	0.0777434
-7.9	0.189673	0.13602	0.13602	0.13602		-8	1.00829	0.0739807
-7.8	0.205868	0.145121	0.145121	0.145121		-7.9	0.969135	0.0739297
-7.7	0.205878	0.142688	0.142688	0.142688		-7.8	0.935968	0.0743178
-7.6	0.203482	0.133954	0.133954	0.133954		-7.7	0.896371	0.0743556
-7.5	0.207317	0.13011	0.13011	0.13011		-7.6	0.862447	0.0725217
-7.4	0.197001	0.124965	0.124965	0.124965		-7.5	0.826341	0.0716346
-7.3	0.190356	0.125124	0.125124	0.125124		-7.4	0.789718	0.0716809
-7.2	0.177617	0.119724	0.119724	0.119724		-7.3	0.750969	0.0717133
-7.1	0.164958	0.126912	0.126912	0.126912		-7.2	0.708825	0.0689076
-7	0.164706	0.12752	0.12752	0.12752		-7.1	0.667416	0.0695097
-6.9	0.16646	0.125508	0.125508	0.125508		-7	0.62439	0.0712118
-6.8	0.163043	0.112767	0.112767	0.112767		-6.9	0.581854	0.0709975
-6.7	0.17083	0.113441	0.113441	0.113441		-6.8	0.537251	0.0714026
-6.6	0.177981	0.125315	0.125315	0.125315		-6.7	0.497926	0.0712978
-6.5	0.200968	0.124831	0.124831	0.124831		-6.6	0.457104	0.071432
-6.4	0.24118	0.117867	0.117867	0.117867		-6.5	0.42563	0.0714303
-6.3	0.270237	0.117192	0.117192	0.117192		-6.4	0.397663	0.0681085
-6.2	0.307958	0.124914	0.124914	0.124914		-6.3	0.374726	0.0667505
-6.1	0.383737	0.123724	0.123724	0.123724		-6.2	0.354181	0.0659506
-6	0.483048	0.12987	0.12987	0.12987		-6.1	0.33941	0.064088
-5.9	0.614556	0.122834	0.122834	0.122834		-6	0.327368	0.0628739
-5.8	0.743474	0.121556	0.121556	0.121556		-5.9	0.318475	0.0617138
-5.7	0.881376	0.130239	0.130239	0.130239		-5.8	0.310693	0.0598001
-5.6	1.20611	0.124326	0.124326	0.124326		-5.7	0.304679	0.0595929
-5.5	1.64792	0.138364	0.138364	0.138364		-5.6	0.300486	0.0593025
-5.4	2.46286	0.119644	0.119644	0.119644		-5.5	0.297334	0.0579714
-5.3	3.3248	0.112335	0.112335	0.112335		-5.4	0.295456	0.0583241
-5.2	3.2655	0.115036	0.115036	0.115036		-5.3	0.29381	0.0582487
-5.1	3.94682	0.107995	0.107995	0.107995		-5.2	0.291863	0.0589965
-5	7.4457	0.106472	0.106472	0.106472		-5.1	0.29065	0.0602972
-4.9	43.4615	0.110997	0.110997	0.110997		-5	0.290953	0.0609306
-4.8	22.8801	0.108936	0.108936	0.108936		-4.9	0.291045	0.0604329
-4.7	19.28	0.112659	0.112659	0.112659		-4.8	0.29075	0.0611188
-4.6	53.3779	0.113035	0.113035	0.113035		-4.7	0.290853	0.0612307
-4.5	27.3721	0.111301	0.111301	0.111301		-4.6	0.290983	0.0618989
-4.4	7.02558	0.108594	0.108594	0.108594		-4.5	0.291877	0.0627231
-4.3	8.16321	0.118625	0.118625	0.118625		-4.4	0.292768	0.0638118
-4.2	10.1442	0.128639	0.128639	0.128639		-4.3	0.293465	0.0636626
-4.1	7.7913	0.123128	0.123128	0.123128		-4.2	0.294036	0.0647888
-4	4.65567	0.117274	0.117274	0.117274		-4.1	0.295564	0.0658017
-3.9	3.7684	0.116206	0.116206	0.116206		-4	0.296879	0.0661935
-3.8	3.69445	0.112188	0.112188	0.112188		-3.9	0.299524	0.0658693
-3.7	4.14253	0.110044	0.110044	0.110044		-3.8	0.300869	0.066535
-3.6	4.02004	0.104796	0.104796	0.104796		-3.7	0.302863	0.0674835
-3.5	3.40685	0.109193	0.109193	0.109193		-3.6	0.304312	0.0682164
-3.4	2.99408	0.114571	0.114571	0.114571		-3.5	0.307549	0.0685096
-3.3	3.10645	0.129891	0.129891	0.129891		-3.4	0.309319	0.0682539
-3.2	2.57635	0.142603	0.142603	0.142297		-3.3	0.312216	0.0685843
-3.1	2.29434	0.177077	0.167598	0.140096		-3.2	0.314678	0.0683364
-3	1.95409	0.206497	0.163773	0.12755		-3.1	0.318448	0.0686463
-2.9	1.83501	0.238992	0.169138	0.12267		-3	0.321737	0.0687708
-2.8	1.49087	0.30124	0.171117	0.122658		-2.9	0.326092	0.0693868
-2.7	1.22488	0.401516	0.17668	0.127499		-2.8	0.331089	0.0682193
-2.6	1.00404	0.515257	0.181897	0.119851		-2.7	0.337378	0.0675862
-2.5	0.92523	0.666764	0.19596	0.120492		-2.6	0.344619	0.0674638
-2.4	0.766718	0.766718	0.179382	0.10765		-2.5	0.351962	0.0665145
-2.3	0.603807	0.603807	0.177838	0.117024		-2.4	0.36256	0.065543
-2.2	0.511705	0.511705	0.182411	0.118168		-2.3	0.373685	0.0627977
-2.1	0.405831	0.405831	0.175419	0.120172		-2.2	0.387369	0.0603936
-2	0.317327	0.317327	0.16478	0.116569		-2.1	0.403677	0.0585726
-1.9	0.257177	0.257177	0.167324	0.126906		-2	0.424937	0.0566688
-1.8	0.212256	0.212256	0.167356	0.122001		-1.9	0.447806	0.0539696
-1.7	0.160891	0.160891	0.157751	0.123957		-1.8	0.476435	0.0488247
-1.6	0.13739	0.13739	0.13739	0.116956		-1.7	0.508718	0.0461824
-1.5	0.12111	0.12111	0.12111	0.12111		-1.6	0.543777	0.0435539
-1.4	0.108426	0.108426	0.108426	0.108426		-1.5	0.580691	0.0418363
-1.3	0.0968464	0.0968464	0.0968464	0.0968464		-1.4	0.621106	0.0395855
-1.2	0.0988772	0.0988772	0.0988772	0.0988772		-1.3	0.66245	0.0407283
-1.1	0.102169	0.102169	0.102169	0.102169		-1.2	0.703489	0.0416936
-1	0.102274	0.102274	0.102274	0.102274		-1.1	0.74407	0.0426923
-0.9	0.104344	0.104344	0.104344	0.104344		-1	0.787043	0.0429107
-0.8	0.124954	0.124954	0.124954	0.116268		-0.9	0.826471	0.0495253
-0.7	0.121776	0.121776	0.121776	0.117847		-0.8	0.866315	0.0477527
-0.6	0.121684	0.121684	0.121684	0.116492		-0.7	0.904918	0.0503456
-0.5	0.127401	0.127401	0.127401	0.124822		-0.6	0.949492	0.0520152
-0.4	0.141754	0.141754	0.141754	0.119615		-0.5	0.987155	0.0564831
-0.3	0.132678	0.132678	0.132678	0.112616		-0.4	1.02945	0.0575539
-0.2	0.13416	0.13416	0.13416	0.108877		-0.3	1.07397	0.0575331
-0.1	0.139822	0.139822	0.139822	0.115457		-0.2	1.11534	0.0620659
0	0.13484	0.13484	0.13484	0.11632		-0.1	1.16322	0.0643846
0.1	0.144201	0.144201	0.144201	0.110688		0	1.21083	0.0656136
0.2	0.137016	0.137016	0.137016	0.104072		0.1	1.25441	0.0643293
0.3	0.132073	0.132073	0.132073	0.101618		0.2	1.3053	0.0672145
0.4	0.14428	0.14428	0.14428	0.109737		0.3	1.35619	0.0665238
0.5	0.143057	0.143057	0.143057	0.106435		0.4	1.39834	0.0644941
0.6	0.142466	0.142466	0.142466	0.107604		0.5	1.44679	0.0668649
0.7	0.146914	0.146914	0.146914	0.108273		0.6	1.4923	0.0670396
0.8	0.153078	0.153078	0.153078	0.110144		0.7	1.53806	0.0650814
0.9	0.170968	0.170968	0.170968	0.107243		0.8	1.57776	0.0669184
1	0.184763	0.184763	0.184763	0.104297		0.9	1.61636	0.065801
1.1	0.204613	0.204613	0.204613	0.102955		1	1.64941	0.0698246
1.2	0.206253	0.206253	0.206253	0.103479		1.1	1.68468	0.0686259
1.3	0.216098	0.216098	0.216098	0.105726		1.2	1.71617	0.069911
1.4	0.207728	0.207728	0.207728	0.111546		1.3	1.74943	0.069084
1.5	0.238914	0.238914	0.238914	0.112794		1.4	1.78269	0.0719943
1.6	0.265257	0.265257	0.265257	0.124719		1.5	1.81023	0.0726062
1.7	0.280684	0.280684	0.280684	0.142634		1.6	1.83743	0.0772017
1.8	0.275801	0.243866	0.243866	0.158266		1.7	1.86525	0.0765453
1.9	0.265851	0.212073	0.212073	0.177016		1.8	1.89294	0.0795791
2	0.273727	0.185051	0.185051	0.185051		1.9	1.92551	0.0778115
2.1	0.268985	0.158415	0.158415	0.158415		2	1.95073	0.0803844
2.2	0.223113	0.131978	0.131978	0.131978		2.1	1.9874	0.0743576
2.3	0.240308	0.127593	0.127593	0.127593		2.2	2.01794	0.0767747
2.4	0.271309	0.130561	0.130561	0.130561		2.3	2.05143	0.0774101
2.5	0.254907	0.129622	0.129622	0.129622		2.4	2.07628	0.0743186
2.6	0.237558	0.131657	0.131657	0.131657		2.5	2.11154	0.0745751
2.7	0.265784	0.147688	0.147688	0.147688		2.6	2.13983	0.0737099
2.8	0.27157	0.152564	0.152564	0.152564		2.7	2.16703	0.0750196
2.9	0.272747	0.150072	0.150072	0.150072		2.8	2.1951	0.0725087
3	0.267045	0.158728	0.158728	0.158728		2.9	2.22035	0.0733405
3.1	0.313958	0.154622	0.154622	0.154622		3	2.25045	0.0693601
3.2	0.351759	0.157242	0.157242	0.157242		3.1	2.2679	0.0709567
3.3	0.35921	0.149733	0.149733	0.149733		3.2	2.2918	0.0716259
3.4	0.40704	0.165823	0.165823	0.165823		3.3	2.3089	0.0746595
3.5	0.414674	0.146811	0.146811	0.146811		3.4	2.32867	0.073854
3.6	0.564348	0.140012	0.140012	0.140012		3.5	2.34488	0.0791882
3.7	0.553555	0.153884	0.129356	0.129356		3.6	2.35725	0.0814109
3.8	0.532609	0.140296	0.119815	0.119815		3.7	2.37538	0.0846277
3.9	0.600406	0.138981	0.1311	0.1311		3.8	2.38952	0.0849195
4	0.702526	0.134824	0.134824	0.134824		3.9	2.40366	0.0852691
4.1	0.71311	0.153503	0.137717	0.137717		4	2.41429	0.0869034
4.2	0.623876	0.177689	0.149866	0.149866		4.1	2.42857	0.0897153
4.3	4.28309	0.17298	0.168845	0.168845		4.2	2.44306	0.0917645
4.4	4.2847	0.168701	0.163645	0.163645		4.3	2.44421	0.0935097
4.5	1.01682	0.211078	0.177059	0.177059		4.4	2.46346	0.0943434
4.6	1.97318	0.247155	0.168457	0.168457		4.5	2.46957	0.0956415
4.7	1.86162	0.256269	0.169507	0.169507		4.6	2.47359	0.0906585
4.8	1.6036	0.289222	0.170465	0.170465		4.7	2.47977	0.0975057
4.9	1.77294	0.326336	0.165529	0.165529		4.8	2.48575	0.0977132
5	2.15612	0.330699	0.157598	0.157598		4.9	2.49086	0.0982126
5.1	2.78705	0.304901	0.151664	0.151664		5	2.49497	0.102339
5.2	40.0437	0.293073	0.161551	0.161551		5.1	2.49829	0.101514
5.3	33.4551	0.358589	0.165744	0.165744		5.2	2.49842	0.100312
5.4	2.38516	0.33853	0.163825	0.163825		5.3	2.49733	0.0986896
5.5	1.96861	0.313933	0.165375	0.165375		5.4	2.49964	0.101027
5.6	18.9476	0.289278	0.176964	0.176964		5.5	2.49842	0.0984646
5.7	18.0693	0.291	0.173789	0.173789		5.6	2.49809	0.0981525
5.8	4.28213	0.292907	0.17627	0.17627		5.7	2.49657	0.0942559
5.9	2.27476	0.247397	0.170546	0.170546		5.8	2.49259	0.0935263
6	45.8673	0.309897	0.175328	0.175328		5.9	2.48834	0.0901689
6.1	45.7612	0.366124	0.178415	0.178415		6	2.48844	0.0899268
6.2	3.66734	0.322805	0.178063	0.178063		6.1	2.48412	0.0873644
6.3	10.6024	0.277208	0.184575	0.184575		6.2	2.48247	0.0888697
6.4	7.61504	0.348232	0.232626	0.232626		6.3	2.48191	0.0793603
6.5	1.76245	0.399555	0.221487	0.221487		6.4	2.47482	0.0759137
6.6	5.65576	0.409576	0.204344	0.204344		6.5	2.47173	0.0770563
6.7	4.72676	0.45106	0.218159	0.218159		6.6	2.47085	0.0719421
6.8	2.17574	0.460362	0.256201	0.256201		6.7	2.46495	0.0718146
6.9	3.93314	0.530301	0.241424	0.241424		6.8	2.46266	0.0653215
7	3.32013	0.775831	0.244444	0.236511		6.9	2.46135	0.0650726
7.1	1.1377	0.708118	0.230273	0.213111		7	2.4574	0.0589078
7.2	40.7529	0.741741	0.261276	0.199192		7.1	2.44991	0.0546968
7.3	39.7697	0.900402	0.264572	0.176573		7.2	2.44984	0.0502501
7.4	6.74383	0.808392	0.198164	0.169673		7.3	2.4489	0.0528901
7.5	2.4815	0.974869	0.247568	0.171017		7.4	2.44822	0.0473588
7.6	0.385982	0.385982	0.241525	0.158952		7.5	2.45049	0.0474707
7.7	1.32879	0.83116	0.20496	0.165495		7.6	2.4469	0.0397649
7.8	0.0635366	0.0635366	0.0635366	0.0635366		7.7	2.44434	0.0431267
7.9	0.253451	0.253451	0.253451	0.14837		7.8	2.44711	0.0399342
8	0.199601	0.199601	0.199601	0.154045		7.9	2.44282	0.041566
8.1	0.09157	0.09157	0.09157	0.09157		8	2.44586	0.0393609
8.2	0.260668	0.260668	0.260668	0.1628		8.1	2.4432	0.0350569
8.3	1.50955	1.50955	0.329187	0.154989		8.2	2.4476	0.0381468
8.4	1.8417	1.8417	0.333478	0.146679		8.3	2.44938	0.0359752
8.5	1.61788	1.377	0.44935	0.144528		8.4	2.45155	0.0329388
8.6	1.56636	0.0999619	0.0999619	0.0999619		8.5	2.45347	0.0392922
8.7	0.982815	0.982815	0.457427	0.15629		8.6	2.45711	0.0332076
8.8	0.92724	0.92724	0.436971	0.165029		8.7	2.46026	0.0293608
8.9	0.68848	0.68848	0.615484	0.159086		8.8	2.46344	0.0282311
9	0.763949	0.763949	0.763949	0.145328		8.9	2.4692	0.0300809
9.1	1.99737	1.99737	0.740949	0.18138		9	2.47219	0.0288386
9.2	1.46714	1.46714	0.820571	0.193058		9.1	2.47314	0.0233207
9.3	0.463795	0.463795	0.463795	0.193055		9.2	2.47797	0.025305
9.4	1.24028	1.24028	0.74133	0.225727		9.3	2.48425	0.0292304
9.5	1.62277	1.62277	0.950375	0.236714		9.4	2.4857	0.0260078
9.6	0.976108	0.976108	0.976108	0.286812		9.5	2.48749	0.0244131
9.7	0.759246	0.759246	0.759246	0.328196		9.6	2.49164	0.0245562
9.8	0.980036	0.980036	0.980036	0.318895		9.7	2.49429	0.0285223
9.9	0.5998	0.5998	0.5998	0.316712		9.8	2.49751	0.024719
10	0.389294	0.389294	0.389294	0.356713		9.9	2.50321	0.0216313
10.1	0.485589	0.485589	0.391333	0.339286		10	2.50863	0.0207217
10.2	0.599251	0.599251	0.13403	0.13403		10.1	2.51215	0.02204
10.3	8.01671	0.749929	0.749929	0.348965		10.2	2.516	0.0257892
10.4	7.88362	1.7294	1.7294	0.372517		10.3	2.51617	0.0228394
10.5	1.38578	1.38578	1.38578	0.375288		10.4	2.51723	0.0256366
10.6	13.678	0.0967196	0.0967196	0.0967196		10.5	2.52463	0.0263059
10.7	14.4309	0.275384	0.275384	0.275384		10.6	2.52454	0.0288199
10.8	0.984606	0.984606	0.34201	0.34201		10.7	2.52646	0.026121
10.9	1.03026	1.03026	0.616381	0.355344		10.8	2.53073	0.0250172
11	0.101739	0.101739	0.101739	0.101739		10.9	2.53243	0.0228327
11.1	0.0662513	0.0662513	0.0662513	0.0662513		11	2.53096	0.0197069
11.2	0.0234347	0.0234347	0.0234347	0.0234347		11.1	2.53259	0.0257045
11.3	0.501509	0.501509	0.501509	0.361819		11.2	2.53091	0.0244843
11.4	1.84169	1.84169	1.84169	0.496939		11.3	2.53636	0.0253469
11.5	2.53556	0.0831854	0.0831854	0.0831854		11.4	2.53715	0.0223255
11.6	2.24621	0.852515	0.156125	0.156125		11.5	2.53814	0.0242151
11.7	1.39431	1.39431	1.39431	0.510549		11.6	2.53931	0.0187997
11.8	3.12016	3.12016	2.21416	0.591036		11.7	2.53889	0.025234
11.9	0.292715	0.292715	0.292715	0.292715		11.8	2.53154	0.0215001
						11.9	2.53278	0.0246554
						12	2.53917	0.0249924

## Sheet: Fig. 2e
number of planes	z range	mean z precision
1	13	3.1439
2	20	0.328557
3	22.1	0.235912
4	23.7	0.162393

## Sheet: Fig. 2f
Data			Fit results
z position (µm)	inferred z position (µm)		Straight line
-12	-11.906		Best-fit values
-11.9	-11.826		YIntercept	-0.1603
-11.8	-11.766		Slope	= 1.000
-11.7	-11.656		95% CI (profile likelihood)
-11.6	-11.556		YIntercept	-0.1796 to -0.1411
-11.5	-11.486		Goodness of Fit
-11.4	-11.366		Degrees of Freedom	240
-11.3	-11.286		R squared	0.9995
-11.2	-11.236		Sum of Squares	5.516
-11.1	-11.076		Sy.x	0.1516
-11	-10.986		Constraints
-10.9	-10.886		Slope	Slope = 1
-10.8	-10.786
-10.7	-10.706		Number of points
-10.6	-10.576		# of X values	241
-10.5	-10.496		# Y values analyzed	241
-10.4	-10.366
-10.3	-10.316
-10.2	-10.206
-10.1	-10.096
-10	-10.026
-9.9	-9.916
-9.8	-9.836
-9.7	-9.716
-9.6	-9.596
-9.5	-9.556
-9.4	-9.416
-9.3	-9.356
-9.2	-9.246
-9.1	-9.146
-9	-9.036
-8.9	-8.906
-8.8	-8.826
-8.7	-8.716
-8.6	-8.616
-8.5	-8.576
-8.4	-8.416
-8.3	-8.366
-8.2	-8.306
-8.1	-8.226
-8	-8.096
-7.9	-8.016
-7.8	-7.896
-7.7	-7.816
-7.6	-7.696
-7.5	-7.626
-7.4	-7.506
-7.3	-7.406
-7.2	-7.306
-7.1	-7.206
-7	-7.086
-6.9	-6.966
-6.8	-6.836
-6.7	-6.776
-6.6	-6.686
-6.5	-6.566
-6.4	-6.456
-6.3	-6.366
-6.2	-6.286
-6.1	-6.176
-6	-6.046
-5.9	-6.006
-5.8	-5.876
-5.7	-5.786
-5.6	-5.666
-5.5	-5.576
-5.4	-5.446
-5.3	-5.346
-5.2	-5.226
-5.1	-5.116
-5	-5.006
-4.9	-4.926
-4.8	-4.796
-4.7	-4.716
-4.6	-4.616
-4.5	-4.536
-4.4	-4.416
-4.3	-4.296
-4.2	-4.236
-4.1	-4.116
-4	-4.016
-3.9	-3.906
-3.8	-3.806
-3.7	-3.706
-3.6	-3.586
-3.5	-3.476
-3.4	-3.356
-3.3	-3.376
-3.2	-3.126
-3.1	-3.186
-3	-3.116
-2.9	-3.016
-2.8	-2.946
-2.7	-2.866
-2.6	-2.736
-2.5	-2.606
-2.4	-2.556
-2.3	-2.406
-2.2	-2.356
-2.1	-2.216
-2	-2.136
-1.9	-2.056
-1.8	-1.956
-1.7	-1.846
-1.6	-1.766
-1.5	-1.646
-1.4	-1.556
-1.3	-1.436
-1.2	-1.326
-1.1	-1.236
-1	-1.286
-0.9	-1.196
-0.8	-1.056
-0.7	-0.956
-0.6	-0.866
-0.5	-0.616
-0.4	-0.516
-0.3	-0.556
-0.2	-0.326
-0.1	-0.216
0	-0.106
0.1	-0.006
0.2	0.114
0.3	0.204
0.4	0.324
0.5	0.404
0.6	0.534
0.7	0.614
0.8	0.734
0.9	0.834
1	0.944
1.1	1.064
1.2	1.204
1.3	1.294
1.4	1.424
1.5	1.544
1.6	1.684
1.7	1.804
1.8	1.944
1.9	1.414
2	1.444
2.1	1.824
2.2	1.954
2.3	2.074
2.4	2.154
2.5	2.284
2.6	2.404
2.7	2.504
2.8	2.614
2.9	2.734
3	2.834
3.1	2.944
3.2	3.044
3.3	3.134
3.4	3.244
3.5	3.314
3.6	3.434
3.7	3.534
3.8	3.614
3.9	3.574
4	3.734
4.1	3.854
4.2	3.954
4.3	4.074
4.4	4.174
4.5	4.314
4.6	4.334
4.7	4.374
4.8	4.594
4.9	4.684
5	4.804
5.1	4.884
5.2	4.974
5.3	5.094
5.4	5.164
5.5	5.294
5.6	5.364
5.7	5.444
5.8	5.544
5.9	5.654
6	5.734
6.1	5.844
6.2	5.904
6.3	6.014
6.4	6.114
6.5	6.174
6.6	6.254
6.7	6.334
6.8	6.404
6.9	6.524
7	6.594
7.1	6.674
7.2	6.814
7.3	7.074
7.4	7.194
7.5	7.134
7.6	7.414
7.7	7.514
7.8	7.614
7.9	7.714
8	7.834
8.1	7.934
8.2	8.014
8.3	8.104
8.4	8.224
8.5	8.334
8.6	8.424
8.7	8.504
8.8	8.594
8.9	8.674
9	8.764
9.1	8.864
9.2	8.944
9.3	9.034
9.4	9.114
9.5	9.204
9.6	9.264
9.7	9.324
9.8	9.404
9.9	9.474
10	9.634
10.1	9.684
10.2	9.734
10.3	9.844
10.4	9.924
10.5	10.034
10.6	10.204
10.7	10.214
10.8	10.344
10.9	10.514
11	10.544
11.1	10.644
11.2	10.734
11.3	10.814
11.4	10.964
11.5	11.044
11.6	11.064
11.7	11.174
11.8	11.304
11.9	11.344
12	11.404

## Sheet: Fig. 2g
z position (µm)	predicted z precision (µm)		z position (µm)	measured z precision (µm)
-12	0.234478		-12	0.166482
-11.99	0.233714		-11.9	0.125203
-11.98	0.233258		-11.8	0.117956
-11.97	0.23312		-11.7	3.97108
-11.96	0.233312		-11.6	0.131041
-11.95	0.233849		-11.5	0.142882
-11.94	0.234749		-11.4	0.136156
-11.93	0.236034		-11.3	0.141234
-11.92	0.237728		-11.2	0.127609
-11.91	0.239861		-11.1	3.02786
-11.9	0.242441		-11	0.149811
-11.89	0.245366		-10.9	0.134994
-11.88	0.248505		-10.8	0.145611
-11.87	0.251818		-10.7	0.157411
-11.86	0.25529		-10.6	0.158327
-11.85	0.258905		-10.5	0.166426
-11.84	0.262647		-10.4	0.151163
-11.83	0.266499		-10.3	0.157903
-11.82	0.270441		-10.2	0.162094
-11.81	0.274454		-10.1	0.172291
-11.8	0.278364		-10	0.180469
-11.79	0.281366		-9.9	0.172889
-11.78	0.282664		-9.8	0.17059
-11.77	0.282096		-9.7	0.161837
-11.76	0.279725		-9.6	0.180308
-11.75	0.275679		-9.5	0.173477
-11.74	0.270148		-9.4	0.162739
-11.73	0.263363		-9.3	0.153905
-11.72	0.255583		-9.2	0.167759
-11.71	0.247075		-9.1	0.157775
-11.7	0.238335		-9	0.161117
-11.69	0.230647		-8.9	0.0983723
-11.68	0.224952		-8.8	0.118494
-11.67	0.221136		-8.7	0.184084
-11.66	0.218932		-8.6	0.126178
-11.65	0.218157		-8.5	0.128221
-11.64	0.218685		-8.4	0.170477
-11.63	0.220443		-8.3	0.133171
-11.62	0.223404		-8.2	0.126065
-11.61	0.227585		-8.1	0.145504
-11.6	0.232867		-8	0.135886
-11.59	0.23839		-7.9	0.137944
-11.58	0.243256		-7.8	0.140502
-11.57	0.247251		-7.7	0.165682
-11.56	0.250347		-7.6	0.145866
-11.55	0.252535		-7.5	0.147551
-11.54	0.253821		-7.4	0.149461
-11.53	0.25423		-7.3	0.15714
-11.52	0.253804		-7.2	0.143435
-11.51	0.252604		-7.1	0.145589
-11.5	0.250695		-7	0.147428
-11.49	0.248105		-6.9	0.156964
-11.48	0.244826		-6.8	0.170649
-11.47	0.240896		-6.7	0.164677
-11.46	0.236375		-6.6	0.159212
-11.45	0.231332		-6.5	0.167186
-11.44	0.225842		-6.4	0.163549
-11.43	0.219982		-6.3	0.172926
-11.42	0.213831		-6.2	0.164165
-11.41	0.207464		-6.1	0.169475
-11.4	0.201122		-6	0.162189
-11.39	0.195652		-5.9	0.159404
-11.38	0.191742		-5.8	0.168695
-11.37	0.189354		-5.7	0.138854
-11.36	0.188347		-5.6	0.150727
-11.35	0.188642		-5.5	0.142399
-11.34	0.19022		-5.4	0.124976
-11.33	0.193114		-5.3	0.132232
-11.32	0.197414		-5.2	0.149128
-11.31	0.203285		-5.1	0.127691
-11.3	0.210761		-5	0.124127
-11.29	0.219007		-4.9	0.122917
-11.28	0.227002		-4.8	0.119221
-11.27	0.23442		-4.7	0.116205
-11.26	0.241133		-4.6	0.108282
-11.25	0.247013		-4.5	0.115517
-11.24	0.251946		-4.4	0.0998321
-11.23	0.255831		-4.3	0.101079
-11.22	0.258592		-4.2	0.0869613
-11.21	0.260185		-4.1	0.0854652
-11.2	0.260521		-4	0.0677509
-11.19	0.259241		-3.9	0.0623807
-11.18	0.25601		-3.8	0.0502552
-11.17	0.250882		-3.7	0.0526964
-11.16	0.244068		-3.6	0.0483077
-11.15	0.235841		-3.5	0.146936
-11.14	0.226506		-3.4	0.167906
-11.13	0.216371		-3.3	0.15958
-11.12	0.205727		-3.2	0.201609
-11.11	0.194834		-3.1	0.094694
-11.1	0.184204		-3	0.13547
-11.09	0.175273		-2.9	0.102537
-11.08	0.16906		-2.8	0.10436
-11.07	0.165327		-2.7	0.10922
-11.06	0.163758		-2.6	0.105895
-11.05	0.164229		-2.5	0.113975
-11.04	0.166771		-2.4	0.115766
-11.03	0.171586		-2.3	0.111296
-11.02	0.179085		-2.2	0.106982
-11.01	0.189985		-2.1	0.11739
-11	0.204873		-2	0.1117
-10.99	0.221774		-1.9	0.100461
-10.98	0.237372		-1.8	0.105702
-10.97	0.249724		-1.7	0.101874
-10.96	0.25748		-1.6	0.0634197
-10.95	0.259681		-1.5	0.0489307
-10.94	0.256036		-1.4	0.0583101
-10.93	0.247015		-1.3	0.0609549
-10.92	0.233715		-1.2	0.121316
-10.91	0.21756		-1.1	0.100102
-10.9	0.200481		-1	0.0820802
-10.89	0.185657		-0.9	0.0696618
-10.88	0.174906		-0.8	0.077768
-10.87	0.167592		-0.7	0.0673014
-10.86	0.162977		-0.6	0.0645519
-10.85	0.160628		-0.5	0.100687
-10.84	0.16032		-0.4	0.0898301
-10.83	0.161987		-0.3	0.0745132
-10.82	0.165712		-0.2	0.0857838
-10.81	0.171742		-0.1	0.0886135
-10.8	0.180193		0	0.0918667
-10.79	0.189801		0.1	0.094452
-10.78	0.198851		0.2	0.0862885
-10.77	0.206631		0.3	0.0899125
-10.76	0.212751		0.4	0.0936818
-10.75	0.216868		0.5	0.0893468
-10.74	0.218731		0.6	0.0847049
-10.73	0.218209		0.7	0.0866673
-10.72	0.215316		0.8	0.073743
-10.71	0.210202		0.9	0.0686619
-10.7	0.203358		1	0.0667592
-10.69	0.196139		1.1	0.0594698
-10.68	0.189705		1.2	0.064103
-10.67	0.184194		1.3	0.0558085
-10.66	0.179534		1.4	0.0574729
-10.65	0.175676		1.5	0.0592906
-10.64	0.172594		1.6	0.0721532
-10.63	0.170278		1.7	0.241012
-10.62	0.168734		1.8	0.25541
-10.61	0.167986		1.9	0.206825
-10.6	0.168031		2	0.280424
-10.59	0.16871		2.1	0.306111
-10.58	0.169812		2.2	0.241839
-10.57	0.171273		2.3	0.126208
-10.56	0.17307		2.4	0.127697
-10.55	0.17518		2.5	0.126381
-10.54	0.177581		2.6	0.137665
-10.53	0.180251		2.7	0.132397
-10.52	0.183169		2.8	0.119723
-10.51	0.186313		2.9	0.126594
-10.5	0.189596		3	0.111849
-10.49	0.192653		3.1	0.0977959
-10.48	0.195108		3.2	0.0894477
-10.47	0.196849		3.3	0.0541105
-10.46	0.197843		3.4	0.0744923
-10.45	0.198073		3.5	0.0701497
-10.44	0.197541		3.6	0.0834703
-10.43	0.196261		3.7	0.0994761
-10.42	0.194264		3.8	0.108256
-10.41	0.191594		3.9	0.134602
-10.4	0.188428		4	0.139497
-10.39	0.18541		4.1	0.143458
-10.38	0.183126		4.2	0.151975
-10.37	0.181638		4.3	0.142165
-10.36	0.180904		4.4	0.124256
-10.35	0.180904		4.5	0.153664
-10.34	0.181637		4.6	0.189818
-10.33	0.183124		4.7	0.168768
-10.32	0.185405		4.8	0.104303
-10.31	0.188546		4.9	0.0958118
-10.3	0.192472		5	0.225704
-10.29	0.196426		5.1	0.101863
-10.28	0.199548		5.2	0.098308
-10.27	0.201589		5.3	0.088509
-10.26	0.202487		5.4	0.0951209
-10.25	0.202218		5.5	0.0900128
-10.24	0.200799		5.6	0.110571
-10.23	0.198281		5.7	0.100185
-10.22	0.194753		5.8	0.10302
-10.21	0.19033		5.9	0.100085
-10.2	0.185322		6	0.112656
-10.19	0.18068		6.1	0.114085
-10.18	0.177212		6.2	0.133752
-10.17	0.174967		6.3	0.108183
-10.16	0.173863		6.4	0.0938971
-10.15	0.173863		6.5	0.143337
-10.14	0.17497		6.6	0.12394
-10.13	0.177227		6.7	0.163396
-10.12	0.180724		6.8	0.142527
-10.11	0.185603		6.9	0.174559
-10.1	0.19185		7	0.200575
-10.09	0.198506		7.1	0.165582
-10.08	0.204376		7.2	0.212437
-10.07	0.209011		7.3	0.222613
-10.06	0.212207		7.4	0.164001
-10.05	0.213813		7.5	0.198981
-10.04	0.213745		7.6	0.191958
-10.03	0.211995		7.7	0.160249
-10.02	0.208631		7.8	0.189523
-10.01	0.203787		7.9	0.169003
-10	0.197847		8	0.12452
-9.99	0.191936		8.1	0.130198
-9.98	0.187022		8.2	0.128472
-9.97	0.183188		8.3	0.140105
-9.96	0.18035		8.4	0.134627
-9.95	0.178457		8.5	0.125876
-9.94	0.177487		8.6	0.140499
-9.93	0.177447		8.7	0.138983
-9.92	0.178368		8.8	0.152355
-9.91	0.180313		8.9	0.151802
-9.9	0.183259		9	0.168404
-9.89	0.186724		9.1	0.17844
-9.88	0.190112		9.2	0.198033
-9.87	0.193229		9.3	0.183953
-9.86	0.195988		9.4	0.228635
-9.85	0.198305		9.5	0.230612
-9.84	0.200098		9.6	0.236077
-9.83	0.201295		9.7	0.243244
-9.82	0.20183		9.8	0.345521
-9.81	0.201647		9.9	0.341566
-9.8	0.200758		10	0.853056
-9.79	0.199419		10.1	0.313812
-9.78	0.197946		10.2	0.3133
-9.77	0.196442		10.3	0.409511
-9.76	0.194951		10.4	0.34396
-9.75	0.193516		10.5	0.321326
-9.74	0.19218		10.6	0.220247
-9.73	0.190987		10.7	0.27686
-9.72	0.18998		10.8	0.143511
-9.71	0.189201		10.9	0.677408
-9.7	0.188677		11	0.415012
-9.69	0.188343		11.1	0.293243
-9.68	0.188106		11.2	0.272392
-9.67	0.187947		11.3	0.214668
-9.66	0.187863		11.4	0.233191
-9.65	0.187854		11.5	0.435452
-9.64	0.187918		11.6	0.21261
-9.63	0.188055		11.7	0.49296
-9.62	0.188262		11.8	0.177083
-9.61	0.188538		11.9	0.159302
-9.6	0.188913		12	0.546419
-9.59	0.189546
-9.58	0.190562
-9.57	0.19195
-9.56	0.193665
-9.55	0.195669
-9.54	0.197925
-9.53	0.200399
-9.52	0.203055
-9.51	0.205863
-9.5	0.208719
-9.49	0.211243
-9.48	0.213092
-9.47	0.214212
-9.46	0.214628
-9.45	0.214377
-9.44	0.213504
-9.43	0.212064
-9.42	0.21012
-9.41	0.20774
-9.4	0.205048
-9.39	0.202358
-9.38	0.199928
-9.37	0.19779
-9.36	0.195926
-9.35	0.194318
-9.34	0.192951
-9.33	0.191812
-9.32	0.190889
-9.31	0.19017
-9.3	0.189649
-9.29	0.189338
-9.28	0.189239
-9.27	0.189333
-9.26	0.1896
-9.25	0.190018
-9.24	0.190569
-9.23	0.191232
-9.22	0.191988
-9.21	0.192821
-9.2	0.193678
-9.19	0.194379
-9.18	0.194791
-9.17	0.194923
-9.16	0.194821
-9.15	0.194532
-9.14	0.194108
-9.13	0.193599
-9.12	0.193056
-9.11	0.192531
-9.1	0.192098
-9.09	0.191908
-9.08	0.192031
-9.07	0.19242
-9.06	0.193007
-9.05	0.193724
-9.04	0.194505
-9.03	0.195283
-9.02	0.195995
-9.01	0.196575
-9	0.196963
-8.99	0.197128
-8.98	0.197125
-8.97	0.197014
-8.96	0.196137
-8.95	0.193978
-8.94	0.193038
-8.93	0.193213
-8.92	0.194436
-8.91	0.196677
-8.9	0.198155
-8.89	0.199031
-8.88	0.199786
-8.87	0.200333
-8.86	0.200625
-8.85	0.200616
-8.84	0.200269
-8.83	0.199546
-8.82	0.198419
-8.81	0.19686
-8.8	0.194921
-8.79	0.192927
-8.78	0.191227
-8.77	0.18989
-8.76	0.188923
-8.75	0.188337
-8.74	0.186682
-8.73	0.184277
-8.72	0.182143
-8.71	0.180321
-8.7	0.178902
-8.69	0.178156
-8.68	0.17828
-8.67	0.179272
-8.66	0.181097
-8.65	0.183738
-8.64	0.187199
-8.63	0.191501
-8.62	0.194841
-8.61	0.193534
-8.6	0.191965
-8.59	0.190413
-8.58	0.189104
-8.57	0.18803
-8.56	0.18713
-8.55	0.186349
-8.54	0.185632
-8.53	0.184928
-8.52	0.184186
-8.51	0.183357
-8.5	0.182403
-8.49	0.177441
-8.48	0.17043
-8.47	0.165219
-8.46	0.161582
-8.45	0.159385
-8.44	0.158569
-8.43	0.159138
-8.42	0.161165
-8.41	0.164793
-8.4	0.170039
-8.39	0.176005
-8.38	0.181525
-8.37	0.183816
-8.36	0.185659
-8.35	0.187576
-8.34	0.189547
-8.33	0.191553
-8.32	0.1896
-8.31	0.185861
-8.3	0.18094
-8.29	0.175752
-8.28	0.171132
-8.27	0.167186
-8.26	0.16387
-8.25	0.161155
-8.24	0.159031
-8.23	0.157496
-8.22	0.156566
-8.21	0.156266
-8.2	0.156584
-8.19	0.157294
-8.18	0.15811
-8.17	0.158938
-8.16	0.159734
-8.15	0.160453
-8.14	0.161048
-8.13	0.161473
-8.12	0.161681
-8.11	0.161623
-8.1	0.161217
-8.09	0.160255
-8.08	0.158614
-8.07	0.156347
-8.06	0.153551
-8.05	0.150331
-8.04	0.146796
-8.03	0.143056
-8.02	0.139216
-8.01	0.13538
-8	0.131737
-7.99	0.128808
-7.98	0.126974
-7.97	0.126202
-7.96	0.126405
-7.95	0.12753
-7.94	0.129562
-7.93	0.132517
-7.92	0.136446
-7.91	0.141446
-7.9	0.14746
-7.89	0.153553
-7.88	0.15858
-7.87	0.162093
-7.86	0.1639
-7.85	0.163902
-7.84	0.162108
-7.83	0.158636
-7.82	0.153691
-7.81	0.147542
-7.8	0.140696
-7.79	0.134359
-7.78	0.129436
-7.77	0.125881
-7.76	0.12352
-7.75	0.122256
-7.74	0.12205
-7.73	0.122922
-7.72	0.12495
-7.71	0.12828
-7.7	0.132934
-7.69	0.138031
-7.68	0.14244
-7.67	0.145722
-7.66	0.147682
-7.65	0.14819
-7.64	0.147199
-7.63	0.144756
-7.62	0.140993
-7.61	0.136108
-7.6	0.130521
-7.59	0.125283
-7.58	0.121213
-7.57	0.118298
-7.56	0.116402
-7.55	0.115442
-7.54	0.115381
-7.53	0.116223
-7.52	0.118009
-7.51	0.120826
-7.5	0.124653
-7.49	0.128792
-7.48	0.132372
-7.47	0.135067
-7.46	0.136737
-7.45	0.137282
-7.44	0.136655
-7.43	0.134866
-7.42	0.131975
-7.41	0.12809
-7.4	0.123498
-7.39	0.119044
-7.38	0.115447
-7.37	0.112753
-7.36	0.110896
-7.35	0.109848
-7.34	0.109621
-7.33	0.110264
-7.32	0.111865
-7.31	0.114568
-7.3	0.118421
-7.29	0.122815
-7.28	0.12692
-7.27	0.130406
-7.26	0.133097
-7.25	0.134845
-7.24	0.13554
-7.23	0.135121
-7.22	0.133584
-7.21	0.130978
-7.2	0.127547
-7.19	0.124106
-7.18	0.121375
-7.17	0.119412
-7.16	0.118154
-7.15	0.117569
-7.14	0.117648
-7.13	0.118411
-7.12	0.119904
-7.11	0.122202
-7.1	0.125293
-7.09	0.128642
-7.08	0.131614
-7.07	0.134017
-7.06	0.135788
-7.05	0.136882
-7.04	0.137276
-7.03	0.136968
-7.02	0.135981
-7.01	0.13436
-7	0.132215
-6.99	0.129827
-6.98	0.127423
-6.97	0.125028
-6.96	0.122621
-6.95	0.120183
-6.94	0.117699
-6.93	0.115153
-6.92	0.112532
-6.91	0.109826
-6.9	0.107091
-6.89	0.104643
-6.88	0.102791
-6.87	0.101568
-6.86	0.100964
-6.85	0.100992
-6.84	0.101689
-6.83	0.10312
-6.82	0.105382
-6.81	0.108615
-6.8	0.112872
-6.79	0.117615
-6.78	0.122098
-6.77	0.126002
-6.76	0.129142
-6.75	0.13136
-6.74	0.132529
-6.73	0.132576
-6.72	0.13148
-6.71	0.129276
-6.7	0.126197
-6.69	0.123047
-6.68	0.120543
-6.67	0.118752
-6.66	0.117619
-6.65	0.117117
-6.64	0.117242
-6.63	0.118013
-6.62	0.119475
-6.61	0.121703
-6.6	0.124664
-6.59	0.127726
-6.58	0.130149
-6.57	0.131707
-6.56	0.132337
-6.55	0.132017
-6.54	0.130765
-6.53	0.128641
-6.52	0.125738
-6.51	0.122178
-6.5	0.11822
-6.49	0.114551
-6.48	0.11172
-6.47	0.109737
-6.46	0.108519
-6.45	0.108013
-6.44	0.108192
-6.43	0.109051
-6.42	0.110607
-6.41	0.112902
-6.4	0.115905
-6.39	0.119177
-6.38	0.122191
-6.37	0.124763
-6.36	0.126808
-6.35	0.128255
-6.34	0.129046
-6.33	0.12914
-6.32	0.128518
-6.31	0.12718
-6.3	0.125231
-6.29	0.123123
-6.28	0.121299
-6.27	0.119842
-6.26	0.118749
-6.25	0.118029
-6.24	0.117699
-6.23	0.117783
-6.22	0.118316
-6.21	0.119344
-6.2	0.120872
-6.19	0.122682
-6.18	0.124508
-6.17	0.126279
-6.16	0.127977
-6.15	0.129584
-6.14	0.13108
-6.13	0.132447
-6.12	0.133666
-6.11	0.134719
-6.1	0.135567
-6.09	0.136072
-6.08	0.1361
-6.07	0.135618
-6.06	0.13463
-6.05	0.133148
-6.04	0.131197
-6.03	0.128808
-6.02	0.126021
-6.01	0.12288
-6	0.119522
-5.99	0.116418
-5.98	0.113988
-5.97	0.112268
-5.96	0.111224
-5.95	0.110848
-5.94	0.111156
-5.93	0.112188
-5.92	0.114008
-5.91	0.116714
-5.9	0.120326
-5.89	0.12436
-5.88	0.128175
-5.87	0.131512
-5.86	0.134228
-5.85	0.136193
-5.84	0.137296
-5.83	0.137456
-5.82	0.136625
-5.81	0.134791
-5.8	0.132079
-5.79	0.129049
-5.78	0.126271
-5.77	0.123876
-5.76	0.121891
-5.75	0.12035
-5.74	0.1193
-5.73	0.118793
-5.72	0.118897
-5.71	0.119694
-5.7	0.121236
-5.69	0.123363
-5.68	0.125803
-5.67	0.128431
-5.66	0.131163
-5.65	0.133909
-5.64	0.136577
-5.63	0.139068
-5.62	0.141282
-5.61	0.143116
-5.6	0.144427
-5.59	0.144941
-5.58	0.144493
-5.57	0.143115
-5.56	0.140905
-5.55	0.137974
-5.54	0.134449
-5.53	0.130466
-5.52	0.12616
-5.51	0.121663
-5.5	0.117185
-5.49	0.113221
-5.48	0.110126
-5.47	0.107866
-5.46	0.10635
-5.45	0.105514
-5.44	0.105317
-5.43	0.105738
-5.42	0.106775
-5.41	0.108446
-5.4	0.110704
-5.39	0.11316
-5.38	0.115378
-5.37	0.117218
-5.36	0.118627
-5.35	0.119561
-5.34	0.119982
-5.33	0.119866
-5.32	0.119202
-5.31	0.11799
-5.3	0.116303
-5.29	0.114457
-5.28	0.112766
-5.27	0.111295
-5.26	0.110052
-5.25	0.109046
-5.24	0.10829
-5.23	0.107801
-5.22	0.107597
-5.21	0.107704
-5.2	0.108106
-5.19	0.108608
-5.18	0.108993
-5.17	0.109214
-5.16	0.109267
-5.15	0.109153
-5.14	0.108873
-5.13	0.108434
-5.12	0.107842
-5.11	0.107107
-5.1	0.106282
-5.09	0.105582
-5.08	0.105186
-5.07	0.105092
-5.06	0.105258
-5.05	0.105648
-5.04	0.106229
-5.03	0.106973
-5.02	0.107853
-5.01	0.108844
-5	0.109887
-4.99	0.110795
-4.98	0.111422
-4.97	0.111765
-4.96	0.111855
-4.95	0.111729
-4.94	0.111427
-4.93	0.110988
-4.92	0.110453
-4.91	0.109867
-4.9	0.10929
-4.89	0.108856
-4.88	0.108648
-4.87	0.108665
-4.86	0.10888
-4.85	0.109274
-4.84	0.109823
-4.83	0.110509
-4.82	0.11131
-4.81	0.112207
-4.8	0.113157
-4.79	0.114031
-4.78	0.114708
-4.77	0.11516
-4.76	0.115383
-4.75	0.115377
-4.74	0.115141
-4.73	0.114678
-4.72	0.113993
-4.71	0.113093
-4.7	0.112021
-4.69	0.110968
-4.68	0.110117
-4.67	0.1095
-4.66	0.109117
-4.65	0.10897
-4.64	0.109065
-4.63	0.109413
-4.62	0.110026
-4.61	0.110925
-4.6	0.112073
-4.59	0.113194
-4.58	0.113996
-4.57	0.114414
-4.56	0.114449
-4.55	0.11411
-4.54	0.113415
-4.53	0.112391
-4.52	0.11107
-4.51	0.10949
-4.5	0.107765
-4.49	0.10627
-4.48	0.105325
-4.47	0.104951
-4.46	0.105109
-4.45	0.105777
-4.44	0.106946
-4.43	0.108619
-4.42	0.110812
-4.41	0.113559
-4.4	0.116829
-4.39	0.120266
-4.38	0.123468
-4.37	0.126311
-4.36	0.12875
-4.35	0.130746
-4.34	0.132266
-4.33	0.13329
-4.32	0.133803
-4.31	0.133806
-4.3	0.133342
-4.29	0.132589
-4.28	0.131712
-4.27	0.130738
-4.26	0.129663
-4.25	0.128479
-4.24	0.127184
-4.23	0.125773
-4.22	0.124243
-4.21	0.122591
-4.2	0.12085
-4.19	0.119184
-4.18	0.117765
-4.17	0.116626
-4.16	0.115771
-4.15	0.115208
-4.14	0.11495
-4.13	0.115015
-4.12	0.115425
-4.11	0.116211
-4.1	0.117352
-4.09	0.118598
-4.08	0.119656
-4.07	0.120438
-4.06	0.120918
-4.05	0.121071
-4.04	0.12088
-4.03	0.120332
-4.02	0.119423
-4.01	0.118154
-4	0.116583
-3.99	0.11497
-3.98	0.113573
-3.97	0.112437
-3.96	0.111559
-3.95	0.110937
-3.94	0.110578
-3.93	0.110487
-3.92	0.110676
-3.91	0.11116
-3.9	0.111918
-3.89	0.112757
-3.88	0.113459
-3.87	0.113965
-3.86	0.114255
-3.85	0.114315
-3.84	0.114133
-3.83	0.113699
-3.82	0.113007
-3.81	0.112054
-3.8	0.110869
-3.79	0.109597
-3.78	0.108391
-3.77	0.107293
-3.76	0.106314
-3.75	0.105469
-3.74	0.104769
-3.73	0.104229
-3.72	0.103862
-3.71	0.103683
-3.7	0.103704
-3.69	0.103904
-3.68	0.104243
-3.67	0.104698
-3.66	0.10525
-3.65	0.105883
-3.64	0.10658
-3.63	0.107324
-3.62	0.108098
-3.61	0.108886
-3.6	0.10966
-3.59	0.110359
-3.58	0.110945
-3.57	0.111425
-3.56	0.111817
-3.55	0.112139
-3.54	0.112411
-3.53	0.112649
-3.52	0.112873
-3.51	0.113101
-3.5	0.113378
-3.49	0.113845
-3.48	0.114611
-3.47	0.115675
-3.46	0.117011
-3.45	0.118595
-3.44	0.12041
-3.43	0.122437
-3.42	0.124662
-3.41	0.127073
-3.4	0.129612
-3.39	0.132041
-3.38	0.134151
-3.37	0.135917
-3.36	0.137361
-3.35	0.138516
-3.34	0.139414
-3.33	0.140094
-3.32	0.140599
-3.31	0.140972
-3.3	0.138724
-3.29	0.130874
-3.28	0.125397
-3.27	0.121979
-3.26	0.120233
-3.25	0.119916
-3.24	0.120894
-3.23	0.123119
-3.22	0.126623
-3.21	0.131531
-3.2	0.137811
-3.19	0.144301
-3.18	0.149583
-3.17	0.153125
-3.16	0.154722
-3.15	0.154294
-3.14	0.151904
-3.13	0.147759
-3.12	0.142181
-3.11	0.135558
-3.1	0.128502
-3.09	0.12223
-3.08	0.117535
-3.07	0.114274
-3.06	0.112195
-3.05	0.111124
-3.04	0.110944
-3.03	0.111583
-3.02	0.113008
-3.01	0.11522
-3	0.118138
-2.99	0.121199
-2.98	0.123835
-2.97	0.125928
-2.96	0.127489
-2.95	0.128546
-2.94	0.129142
-2.93	0.129334
-2.92	0.129194
-2.91	0.128803
-2.9	0.128286
-2.89	0.127886
-2.88	0.127722
-2.87	0.127726
-2.86	0.127797
-2.85	0.127841
-2.84	0.127765
-2.83	0.127483
-2.82	0.126916
-2.81	0.125989
-2.8	0.124679
-2.79	0.123156
-2.78	0.121676
-2.77	0.120334
-2.76	0.119184
-2.75	0.118279
-2.74	0.117678
-2.73	0.117445
-2.72	0.117651
-2.71	0.118378
-2.7	0.119656
-2.69	0.121238
-2.68	0.122766
-2.67	0.124095
-2.66	0.125147
-2.65	0.125844
-2.64	0.126117
-2.63	0.125901
-2.62	0.125146
-2.61	0.12381
-2.6	0.121911
-2.59	0.119674
-2.58	0.117387
-2.57	0.115156
-2.56	0.113035
-2.55	0.111078
-2.54	0.109337
-2.53	0.107867
-2.52	0.10672
-2.51	0.105954
-2.5	0.105622
-2.49	0.105742
-2.48	0.106252
-2.47	0.107091
-2.46	0.108203
-2.45	0.109531
-2.44	0.111023
-2.43	0.112623
-2.42	0.114277
-2.41	0.115928
-2.4	0.117496
-2.39	0.118817
-2.38	0.119794
-2.37	0.120438
-2.36	0.120789
-2.35	0.12089
-2.34	0.120785
-2.33	0.120521
-2.32	0.120149
-2.31	0.119716
-2.3	0.11929
-2.29	0.118991
-2.28	0.118871
-2.27	0.118894
-2.26	0.119008
-2.25	0.119164
-2.24	0.119311
-2.23	0.1194
-2.22	0.119384
-2.21	0.119215
-2.2	0.118853
-2.19	0.118307
-2.18	0.117667
-2.17	0.117012
-2.16	0.116413
-2.15	0.11594
-2.14	0.115668
-2.13	0.115671
-2.12	0.116025
-2.11	0.116812
-2.1	0.11808
-2.09	0.119703
-2.08	0.121421
-2.07	0.123084
-2.06	0.124575
-2.05	0.125779
-2.04	0.12659
-2.03	0.126909
-2.02	0.126646
-2.01	0.125727
-2	0.124164
-1.99	0.122308
-1.98	0.120596
-1.97	0.11917
-1.96	0.118098
-1.95	0.117456
-1.94	0.117336
-1.93	0.117847
-1.92	0.119124
-1.91	0.121335
-1.9	0.124548
-1.89	0.128199
-1.88	0.13147
-1.87	0.134011
-1.86	0.135631
-1.85	0.13618
-1.84	0.135563
-1.83	0.133749
-1.82	0.130769
-1.81	0.126708
-1.8	0.121855
-1.79	0.117105
-1.78	0.113233
-1.77	0.110281
-1.76	0.10817
-1.75	0.106867
-1.74	0.10638
-1.73	0.10676
-1.72	0.1081
-1.71	0.110553
-1.7	0.114188
-1.69	0.118424
-1.68	0.122462
-1.67	0.125984
-1.66	0.128822
-1.65	0.127482
-1.64	0.126011
-1.63	0.124671
-1.62	0.12347
-1.61	0.122418
-1.6	0.121504
-1.59	0.120634
-1.58	0.119701
-1.57	0.117871
-1.56	0.116482
-1.55	0.11567
-1.54	0.114916
-1.53	0.113412
-1.52	0.11177
-1.51	0.109986
-1.5	0.108077
-1.49	0.106149
-1.48	0.104322
-1.47	0.102633
-1.46	0.101095
-1.45	0.099721
-1.44	0.098527
-1.43	0.097528
-1.42	0.096741
-1.41	0.096186
-1.4	0.09587
-1.39	0.095763
-1.38	0.0958
-1.37	0.095952
-1.36	0.096196
-1.35	0.096511
-1.34	0.096877
-1.33	0.097271
-1.32	0.097671
-1.31	0.098058
-1.3	0.098413
-1.29	0.098743
-1.28	0.099077
-1.27	0.099431
-1.26	0.099815
-1.25	0.100243
-1.24	0.100725
-1.23	0.101275
-1.22	0.101904
-1.21	0.102626
-1.2	0.103431
-1.19	0.104212
-1.18	0.104836
-1.17	0.105256
-1.16	0.105449
-1.15	0.105398
-1.14	0.105084
-1.13	0.104496
-1.12	0.103626
-1.11	0.102467
-1.1	0.101062
-1.09	0.099636
-1.08	0.098441
-1.07	0.097551
-1.06	0.097003
-1.05	0.096838
-1.04	0.097104
-1.03	0.097861
-1.02	0.099176
-1.01	0.101132
-1	0.103772
-0.99	0.106893
-0.98	0.106502
-0.97	0.106208
-0.96	0.106386
-0.95	0.107021
-0.94	0.10811
-0.93	0.109658
-0.92	0.111683
-0.91	0.114214
-0.9	0.117201
-0.89	0.120207
-0.88	0.122733
-0.87	0.123027
-0.86	0.122329
-0.85	0.121797
-0.84	0.121508
-0.83	0.121548
-0.82	0.122005
-0.81	0.121042
-0.8	0.118282
-0.79	0.115576
-0.78	0.113378
-0.77	0.111735
-0.76	0.110613
-0.75	0.109996
-0.74	0.109878
-0.73	0.110265
-0.72	0.111179
-0.71	0.112651
-0.7	0.114667
-0.69	0.115771
-0.68	0.113556
-0.67	0.112132
-0.66	0.111463
-0.65	0.111547
-0.64	0.112413
-0.63	0.114125
-0.62	0.116782
-0.61	0.120535
-0.6	0.125151
-0.59	0.124127
-0.58	0.123124
-0.57	0.122225
-0.56	0.121465
-0.55	0.120878
-0.54	0.120503
-0.53	0.120382
-0.52	0.120561
-0.51	0.12109
-0.5	0.121955
-0.49	0.122851
-0.48	0.12341
-0.47	0.123527
-0.46	0.123176
-0.45	0.122344
-0.44	0.121033
-0.43	0.119257
-0.42	0.117041
-0.41	0.114421
-0.4	0.11152
-0.39	0.108766
-0.38	0.106542
-0.37	0.104877
-0.36	0.103732
-0.35	0.103086
-0.34	0.102931
-0.33	0.103272
-0.32	0.104127
-0.31	0.10553
-0.3	0.107459
-0.29	0.109611
-0.28	0.111625
-0.27	0.113386
-0.26	0.114848
-0.25	0.115968
-0.24	0.116711
-0.23	0.117047
-0.22	0.116954
-0.21	0.11642
-0.2	0.115497
-0.19	0.114478
-0.18	0.113653
-0.17	0.113076
-0.16	0.112741
-0.15	0.11265
-0.14	0.112807
-0.13	0.113222
-0.12	0.113909
-0.11	0.114889
-0.1	0.116125
-0.09	0.117336
-0.08	0.11822
-0.07	0.118707
-0.06	0.118791
-0.05	0.118475
-0.04	0.117771
-0.03	0.116695
-0.02	0.115274
-0.01	0.113538
0	0.111573
0.01	0.109646
0.02	0.10799
0.03	0.106629
0.04	0.105542
0.05	0.104714
0.06	0.104132
0.07	0.103784
0.08	0.103665
0.09	0.103771
0.1	0.104063
0.11	0.104364
0.12	0.104507
0.13	0.104471
0.14	0.104272
0.15	0.103929
0.16	0.103463
0.17	0.102895
0.18	0.102247
0.19	0.101544
0.2	0.100847
0.21	0.100367
0.22	0.10026
0.23	0.100511
0.24	0.101069
0.25	0.101891
0.26	0.102938
0.27	0.104172
0.28	0.105561
0.29	0.107073
0.3	0.108633
0.31	0.109995
0.32	0.110961
0.33	0.111518
0.34	0.111704
0.35	0.111564
0.36	0.111147
0.37	0.110507
0.38	0.109702
0.39	0.108795
0.4	0.10787
0.41	0.107082
0.42	0.106521
0.43	0.106171
0.44	0.105993
0.45	0.105949
0.46	0.106004
0.47	0.106119
0.48	0.10626
0.49	0.106389
0.5	0.106475
0.51	0.106509
0.52	0.106523
0.53	0.106541
0.54	0.106587
0.55	0.106681
0.56	0.106847
0.57	0.107109
0.58	0.107492
0.59	0.108022
0.6	0.108705
0.61	0.109452
0.62	0.11014
0.63	0.110721
0.64	0.111169
0.65	0.111461
0.66	0.111571
0.67	0.111478
0.68	0.11116
0.69	0.1106
0.7	0.109812
0.71	0.108943
0.72	0.108164
0.73	0.107523
0.74	0.107037
0.75	0.106727
0.76	0.106614
0.77	0.106724
0.78	0.107084
0.79	0.107726
0.8	0.108635
0.81	0.109579
0.82	0.110285
0.83	0.110673
0.84	0.110718
0.85	0.110406
0.86	0.109727
0.87	0.108681
0.88	0.107277
0.89	0.10553
0.9	0.103528
0.91	0.101612
0.92	0.100098
0.93	0.099023
0.94	0.098368
0.95	0.098123
0.96	0.098291
0.97	0.098883
0.98	0.099922
0.99	0.101443
1	0.103413
1.01	0.105466
1.02	0.107187
1.03	0.108453
1.04	0.109233
1.05	0.109507
1.06	0.109273
1.07	0.108544
1.08	0.107346
1.09	0.105719
1.1	0.103785
1.11	0.101946
1.12	0.100552
1.13	0.099631
1.14	0.099146
1.15	0.099074
1.16	0.0994
1.17	0.10012
1.18	0.101237
1.19	0.102763
1.2	0.104666
1.21	0.106686
1.22	0.108533
1.23	0.110127
1.24	0.111443
1.25	0.112462
1.26	0.113168
1.27	0.113549
1.28	0.1136
1.29	0.113321
1.3	0.112751
1.31	0.112064
1.32	0.111444
1.33	0.110932
1.34	0.110538
1.35	0.11027
1.36	0.110137
1.37	0.110151
1.38	0.110321
1.39	0.110659
1.4	0.111174
1.41	0.11186
1.42	0.112694
1.43	0.113659
1.44	0.114741
1.45	0.115929
1.46	0.11721
1.47	0.118572
1.48	0.120003
1.49	0.121492
1.5	0.123029
1.51	0.124613
1.52	0.126265
1.53	0.128008
1.54	0.129863
1.55	0.131855
1.56	0.134007
1.57	0.136348
1.58	0.138905
1.59	0.141711
1.6	0.144753
1.61	0.147814
1.62	0.150624
1.63	0.153077
1.64	0.15512
1.65	0.156704
1.66	0.157789
1.67	0.158344
1.68	0.158347
1.69	0.157786
1.7	0.156751
1.71	0.155699
1.72	0.155092
1.73	0.155026
1.74	0.155516
1.75	0.156592
1.76	0.158297
1.77	0.160691
1.78	0.163852
1.79	0.167886
1.8	0.172828
1.81	0.178301
1.82	0.183815
1.83	0.189203
1.84	0.194388
1.85	0.192493
1.86	0.190385
1.87	0.188728
1.88	0.187521
1.89	0.186774
1.9	0.186413
1.91	0.186003
1.92	0.185086
1.93	0.183557
1.94	0.181411
1.95	0.178655
1.96	0.175309
1.97	0.171402
1.98	0.166973
1.99	0.162068
2	0.156824
2.01	0.1517
2.02	0.147121
2.03	0.143139
2.04	0.13973
2.05	0.136884
2.06	0.134604
2.07	0.132902
2.08	0.131806
2.09	0.131353
2.1	0.131523
2.11	0.131996
2.12	0.132387
2.13	0.132583
2.14	0.132543
2.15	0.132232
2.16	0.131618
2.17	0.130676
2.18	0.129388
2.19	0.127743
2.2	0.125815
2.21	0.123988
2.22	0.122634
2.23	0.121803
2.24	0.121477
2.25	0.121654
2.26	0.122344
2.27	0.123573
2.28	0.125381
2.29	0.127829
2.3	0.130882
2.31	0.134021
2.32	0.136644
2.33	0.138559
2.34	0.139705
2.35	0.140044
2.36	0.139568
2.37	0.138296
2.38	0.136274
2.39	0.133575
2.4	0.130397
2.41	0.127348
2.42	0.12495
2.43	0.123246
2.44	0.122187
2.45	0.121744
2.46	0.121905
2.47	0.122672
2.48	0.124065
2.49	0.126122
2.5	0.128825
2.51	0.131863
2.52	0.134869
2.53	0.137735
2.54	0.140423
2.55	0.142893
2.56	0.145109
2.57	0.147034
2.58	0.148637
2.59	0.149888
2.6	0.150791
2.61	0.15146
2.62	0.152012
2.63	0.152457
2.64	0.152781
2.65	0.152969
2.66	0.153006
2.67	0.152876
2.68	0.152568
2.69	0.152066
2.7	0.151376
2.71	0.15058
2.72	0.14981
2.73	0.149143
2.74	0.148635
2.75	0.148345
2.76	0.148334
2.77	0.148665
2.78	0.149403
2.79	0.150619
2.8	0.152334
2.81	0.154329
2.82	0.156264
2.83	0.157977
2.84	0.15936
2.85	0.160312
2.86	0.160743
2.87	0.160571
2.88	0.159731
2.89	0.158171
2.9	0.155951
2.91	0.153529
2.92	0.151428
2.93	0.149784
2.94	0.148645
2.95	0.148071
2.96	0.148138
2.97	0.148939
2.98	0.150592
2.99	0.153243
3	0.156922
3.01	0.160997
3.02	0.16461
3.03	0.167422
3.04	0.169268
3.05	0.170016
3.06	0.169583
3.07	0.167934
3.08	0.165089
3.09	0.16111
3.1	0.156255
3.11	0.151384
3.12	0.147282
3.13	0.144035
3.14	0.141597
3.15	0.13995
3.16	0.139106
3.17	0.139104
3.18	0.140009
3.19	0.14192
3.2	0.144878
3.21	0.148521
3.22	0.152347
3.23	0.156173
3.24	0.159904
3.25	0.16344
3.26	0.166677
3.27	0.16951
3.28	0.171835
3.29	0.173552
3.3	0.174546
3.31	0.174645
3.32	0.173785
3.33	0.172034
3.34	0.168468
3.35	0.16377
3.36	0.159777
3.37	0.156466
3.38	0.15383
3.39	0.149542
3.4	0.14506
3.41	0.14108
3.42	0.137913
3.43	0.13551
3.44	0.13376
3.45	0.132578
3.46	0.13189
3.47	0.131639
3.48	0.131776
3.49	0.132261
3.5	0.133061
3.51	0.13415
3.52	0.135525
3.53	0.137194
3.54	0.13856
3.55	0.137137
3.56	0.1358
3.57	0.13459
3.58	0.133546
3.59	0.132708
3.6	0.132068
3.61	0.131417
3.62	0.130525
3.63	0.12936
3.64	0.127944
3.65	0.126305
3.66	0.124471
3.67	0.122475
3.68	0.120349
3.69	0.118124
3.7	0.115917
3.71	0.114156
3.72	0.113193
3.73	0.11301
3.74	0.113535
3.75	0.114721
3.76	0.116546
3.77	0.119013
3.78	0.122144
3.79	0.125989
3.8	0.130492
3.81	0.135032
3.82	0.138911
3.83	0.141699
3.84	0.142267
3.85	0.14215
3.86	0.141412
3.87	0.140133
3.88	0.138404
3.89	0.136326
3.9	0.134097
3.91	0.132234
3.92	0.131145
3.93	0.130853
3.94	0.130152
3.95	0.129752
3.96	0.129814
3.97	0.130304
3.98	0.131195
3.99	0.132469
4	0.134073
4.01	0.13579
4.02	0.137437
4.03	0.139008
4.04	0.14054
4.05	0.142073
4.06	0.143648
4.07	0.145306
4.08	0.14709
4.09	0.149043
4.1	0.151205
4.11	0.153572
4.12	0.156057
4.13	0.15857
4.14	0.161028
4.15	0.163344
4.16	0.165432
4.17	0.167208
4.18	0.168586
4.19	0.169484
4.2	0.165477
4.21	0.159512
4.22	0.154708
4.23	0.151129
4.24	0.148718
4.25	0.147479
4.26	0.147472
4.27	0.14882
4.28	0.15172
4.29	0.156466
4.3	0.161603
4.31	0.161766
4.32	0.162483
4.33	0.163703
4.34	0.165361
4.35	0.167393
4.36	0.169741
4.37	0.172346
4.38	0.17515
4.39	0.178094
4.4	0.181029
4.41	0.183459
4.42	0.184935
4.43	0.185379
4.44	0.184826
4.45	0.183337
4.46	0.180996
4.47	0.177906
4.48	0.174184
4.49	0.169955
4.5	0.165477
4.51	0.161474
4.52	0.158532
4.53	0.156668
4.54	0.155805
4.55	0.1559
4.56	0.156943
4.57	0.158956
4.58	0.161995
4.59	0.166152
4.6	0.171371
4.61	0.176773
4.62	0.181301
4.63	0.18458
4.64	0.186468
4.65	0.186884
4.66	0.185815
4.67	0.183316
4.68	0.179505
4.69	0.174547
4.7	0.168833
4.71	0.163456
4.72	0.159299
4.73	0.156366
4.74	0.154518
4.75	0.153671
4.76	0.153784
4.77	0.154854
4.78	0.156921
4.79	0.160066
4.8	0.164229
4.81	0.168563
4.82	0.172084
4.83	0.174489
4.84	0.175693
4.85	0.175656
4.86	0.17439
4.87	0.171956
4.88	0.168463
4.89	0.164054
4.9	0.159046
4.91	0.154275
4.92	0.150417
4.93	0.147494
4.94	0.145407
4.95	0.144088
4.96	0.14349
4.97	0.143588
4.98	0.144375
4.99	0.145863
5	0.148006
5.01	0.150455
5.02	0.152836
5.03	0.155059
5.04	0.157113
5.05	0.158986
5.06	0.160667
5.07	0.162148
5.08	0.163422
5.09	0.164486
5.1	0.165345
5.11	0.166042
5.12	0.166604
5.13	0.167019
5.14	0.167266
5.15	0.167326
5.16	0.167181
5.17	0.166816
5.18	0.166216
5.19	0.165369
5.2	0.164306
5.21	0.163216
5.22	0.162286
5.23	0.161542
5.24	0.160969
5.25	0.160557
5.26	0.160295
5.27	0.160175
5.28	0.160192
5.29	0.160341
5.3	0.160598
5.31	0.160871
5.32	0.161109
5.33	0.161354
5.34	0.161669
5.35	0.162118
5.36	0.16277
5.37	0.163697
5.38	0.164975
5.39	0.166683
5.4	0.168855
5.41	0.171289
5.42	0.173652
5.43	0.175776
5.44	0.177539
5.45	0.178827
5.46	0.179537
5.47	0.179573
5.48	0.178859
5.49	0.177332
5.5	0.175055
5.51	0.172527
5.52	0.170301
5.53	0.168504
5.54	0.167165
5.55	0.166323
5.56	0.166028
5.57	0.166346
5.58	0.167361
5.59	0.169178
5.6	0.171814
5.61	0.174806
5.62	0.177568
5.63	0.179908
5.64	0.181752
5.65	0.18303
5.66	0.18368
5.67	0.183656
5.68	0.182923
5.69	0.181465
5.7	0.179361
5.71	0.177026
5.72	0.174887
5.73	0.173034
5.74	0.171481
5.75	0.17024
5.76	0.169331
5.77	0.168773
5.78	0.16859
5.79	0.16881
5.8	0.16943
5.81	0.170291
5.82	0.171176
5.83	0.171995
5.84	0.172689
5.85	0.173203
5.86	0.17348
5.87	0.173463
5.88	0.173098
5.89	0.172332
5.9	0.17118
5.91	0.169936
5.92	0.168974
5.93	0.168435
5.94	0.168402
5.95	0.168974
5.96	0.17027
5.97	0.172434
5.98	0.175643
5.99	0.180122
6	0.185922
6.01	0.192074
6.02	0.197246
6.03	0.200857
6.04	0.202617
6.05	0.202342
6.06	0.199981
6.07	0.195615
6.08	0.189444
6.09	0.181745
6.1	0.173126
6.11	0.165152
6.12	0.159041
6.13	0.154734
6.14	0.15201
6.15	0.150762
6.16	0.150975
6.17	0.152728
6.18	0.156197
6.19	0.161693
6.2	0.169468
6.21	0.178859
6.22	0.188868
6.23	0.199172
6.24	0.209626
6.25	0.220043
6.26	0.230202
6.27	0.239844
6.28	0.248687
6.29	0.256439
6.3	0.262772
6.31	0.267197
6.32	0.269269
6.33	0.268826
6.34	0.265883
6.35	0.260591
6.36	0.25321
6.37	0.244079
6.38	0.233577
6.39	0.222089
6.4	0.210281
6.41	0.199777
6.42	0.19174
6.43	0.18597
6.44	0.182125
6.45	0.18001
6.46	0.179539
6.47	0.180724
6.48	0.18368
6.49	0.188643
6.5	0.1957
6.51	0.203694
6.52	0.211165
6.53	0.217629
6.54	0.222896
6.55	0.226813
6.56	0.229281
6.57	0.230273
6.58	0.229835
6.59	0.228093
6.6	0.22548
6.61	0.223343
6.62	0.222732
6.63	0.223621
6.64	0.225784
6.65	0.229036
6.66	0.233226
6.67	0.238228
6.68	0.243935
6.69	0.250258
6.7	0.256906
6.71	0.262738
6.72	0.266686
6.73	0.268537
6.74	0.268344
6.75	0.266228
6.76	0.262371
6.77	0.257006
6.78	0.250406
6.79	0.242866
6.8	0.234935
6.81	0.228022
6.82	0.22324
6.83	0.220638
6.84	0.220117
6.85	0.221677
6.86	0.225418
6.87	0.23155
6.88	0.236423
6.89	0.234956
6.9	0.233926
6.91	0.232957
6.92	0.231719
6.93	0.230182
6.94	0.228394
6.95	0.226405
6.96	0.224264
6.97	0.222023
6.98	0.219732
6.99	0.217442
7	0.202634
7.01	0.186138
7.02	0.174937
7.03	0.168081
7.04	0.164737
7.05	0.164594
7.06	0.167754
7.07	0.174761
7.08	0.1868
7.09	0.199907
7.1	0.197698
7.11	0.195289
7.12	0.192806
7.13	0.190323
7.14	0.187897
7.15	0.185583
7.16	0.183437
7.17	0.181513
7.18	0.179864
7.19	0.178548
7.2	0.177585
7.21	0.176838
7.22	0.176108
7.23	0.175323
7.24	0.174448
7.25	0.17261
7.26	0.1678
7.27	0.165572
7.28	0.16576
7.29	0.167637
7.3	0.165684
7.31	0.163917
7.32	0.162694
7.33	0.162057
7.34	0.161984
7.35	0.16247
7.36	0.163519
7.37	0.165154
7.38	0.167413
7.39	0.170351
7.4	0.17388
7.41	0.177214
7.42	0.179501
7.43	0.180516
7.44	0.180245
7.45	0.178728
7.46	0.176058
7.47	0.172375
7.48	0.167855
7.49	0.162692
7.5	0.157259
7.51	0.152513
7.52	0.149169
7.53	0.147181
7.54	0.14639
7.55	0.146693
7.56	0.148033
7.57	0.150398
7.58	0.153812
7.59	0.158347
7.6	0.163941
7.61	0.169751
7.62	0.174796
7.63	0.178737
7.64	0.181444
7.65	0.182826
7.66	0.182847
7.67	0.181523
7.68	0.178926
7.69	0.175172
7.7	0.170536
7.71	0.165747
7.72	0.161422
7.73	0.157632
7.74	0.15433
7.75	0.151482
7.76	0.149059
7.77	0.147041
7.78	0.145412
7.79	0.144163
7.8	0.143292
7.81	0.142804
7.82	0.142699
7.83	0.142966
7.84	0.143599
7.85	0.144598
7.86	0.145963
7.87	0.147703
7.88	0.14983
7.89	0.152363
7.9	0.155253
7.91	0.15815
7.92	0.16067
7.93	0.1627
7.94	0.164208
7.95	0.165169
7.96	0.165571
7.97	0.165412
7.98	0.164703
[truncated: 401 more rows]

## Sheet: Fig. 2h-j
The raw data and scripts to reproduce these plots are provided in the github repository (accesible through the following link: https://github.com/hansenjn/MultifocalImaging-AnalysisToolbox/tree/master/Matlab%20scripts )

## Sheet: Fig. 3a
Plane 1	(Scroll down for other planes)
	arc length (µm)
z-position (µm)	0	0.55	1.1	1.65	2.2	2.75	3.3	3.85	4.4	4.95	5.5	6.05	6.6	7.15	7.7	8.25	8.8	9.35	9.9	10.45	11	11.55	12.1	12.65	13.2	13.75	14.3	14.85	15.4	15.95	16.5	17.05	17.6	18.15	18.7	19.25	19.8	20.35	20.9	21.45	22	22.55	23.1	23.65	24.2	24.75	25.3	25.85	26.4
15	4.99764	4.99764	4.99764	4.97928	4.97928	4.94255	4.88747	4.83238	4.79566	4.74057	4.6304	4.46514	4.46514	4.46514	4.46514	4.50186	4.53859	4.57531	4.57531	4.59367	4.59367	4.59367	4.59367	4.59367	4.59367	4.59367	4.59367	4.57531	4.57531	4.55695	4.55695	4.57531	4.55695	4.55695	4.57531	4.57531	4.57531	4.57531	4.57531	4.57531	4.57531	4.55695	4.53859	4.52022	4.52022	4.52022	4.50186	4.4835	4.4835
14.9	4.97928	4.99764	4.97928	4.97928	4.96092	4.92419	4.8691	4.81402	4.75893	4.70385	4.57531	4.44678	4.44678	4.44678	4.44678	4.4835	4.52022	4.53859	4.55695	4.57531	4.57531	4.57531	4.57531	4.57531	4.53859	4.53859	4.53859	4.53859	4.53859	4.53859	4.53859	4.55695	4.53859	4.53859	4.53859	4.53859	4.53859	4.53859	4.53859	4.53859	4.52022	4.52022	4.50186	4.4835	4.4835	4.4835	4.46514	4.44678	4.44678
14.8	4.97928	4.97928	4.97928	4.96092	4.94255	4.90583	4.85074	4.79566	4.74057	4.68548	4.55695	4.44678	4.44678	4.44678	4.44678	4.46514	4.50186	4.53859	4.53859	4.55695	4.55695	4.55695	4.55695	4.53859	4.52022	4.53859	4.53859	4.53859	4.53859	4.52022	4.52022	4.53859	4.52022	4.50186	4.50186	4.50186	4.52022	4.52022	4.52022	4.52022	4.50186	4.50186	4.4835	4.46514	4.46514	4.44678	4.44678	4.42841	4.41005
14.7	4.97928	4.97928	4.97928	4.94255	4.92419	4.88747	4.83238	4.77729	4.72221	4.66712	4.53859	4.42841	4.42841	4.42841	4.42841	4.44678	4.50186	4.52022	4.53859	4.53859	4.55695	4.55695	4.53859	4.52022	4.52022	4.52022	4.52022	4.52022	4.52022	4.52022	4.50186	4.52022	4.50186	4.50186	4.50186	4.50186	4.4835	4.50186	4.4835	4.50186	4.4835	4.4835	4.46514	4.44678	4.44678	4.42841	4.42841	4.41005	4.41005
14.6	4.97928	4.97928	4.96092	4.94255	4.92419	4.88747	4.81402	4.75893	4.70385	4.64876	4.52022	4.42841	4.41005	4.41005	4.41005	4.44678	4.4835	4.50186	4.52022	4.52022	4.53859	4.53859	4.52022	4.52022	4.50186	4.52022	4.50186	4.50186	4.50186	4.50186	4.50186	4.50186	4.4835	4.4835	4.4835	4.4835	4.4835	4.4835	4.4835	4.4835	4.4835	4.46514	4.44678	4.44678	4.42841	4.41005	4.41005	4.39169	4.39169
14.5	4.94255	4.96092	4.92419	4.90583	4.88747	4.85074	4.77729	4.74057	4.66712	4.61203	4.50186	4.39169	4.39169	4.39169	4.39169	4.41005	4.44678	4.4835	4.50186	4.50186	4.50186	4.50186	4.50186	4.50186	4.4835	4.4835	4.46514	4.46514	4.46514	4.46514	4.44678	4.46514	4.44678	4.44678	4.44678	4.46514	4.46514	4.46514	4.44678	4.44678	4.44678	4.44678	4.42841	4.41005	4.39169	4.39169	4.39169	4.37333	4.37333
14.4	4.92419	4.92419	4.90583	4.8691	4.85074	4.79566	4.74057	4.70385	4.64876	4.55695	4.44678	4.35496	4.35496	4.35496	4.37333	4.41005	4.42841	4.44678	4.46514	4.4835	4.4835	4.4835	4.46514	4.46514	4.44678	4.44678	4.44678	4.44678	4.44678	4.44678	4.44678	4.44678	4.42841	4.42841	4.42841	4.44678	4.44678	4.42841	4.42841	4.42841	4.42841	4.41005	4.39169	4.37333	4.37333	4.37333	4.37333	4.35496	4.35496
14.3	4.88747	4.88747	4.8691	4.85074	4.81402	4.77729	4.72221	4.66712	4.59367	4.52022	4.41005	4.3366	4.3366	4.3366	4.35496	4.39169	4.41005	4.42841	4.44678	4.44678	4.44678	4.44678	4.44678	4.42841	4.41005	4.41005	4.41005	4.41005	4.41005	4.41005	4.41005	4.41005	4.39169	4.39169	4.39169	4.39169	4.39169	4.39169	4.39169	4.37333	4.37333	4.37333	4.37333	4.35496	4.3366	4.3366	4.3366	4.31824	4.29988
14.2	4.85074	4.85074	4.83238	4.81402	4.79566	4.75893	4.68548	4.6304	4.57531	4.50186	4.39169	4.29988	4.29988	4.29988	4.31824	4.35496	4.41005	4.41005	4.42841	4.42841	4.42841	4.42841	4.41005	4.41005	4.39169	4.39169	4.39169	4.39169	4.39169	4.37333	4.37333	4.39169	4.35496	4.37333	4.37333	4.37333	4.37333	4.37333	4.37333	4.35496	4.35496	4.3366	4.3366	4.31824	4.31824	4.29988	4.28152	4.28152	4.28152
14.1	4.83238	4.83238	4.81402	4.79566	4.75893	4.72221	4.64876	4.59367	4.53859	4.46514	4.3366	4.28152	4.28152	4.28152	4.28152	4.3366	4.35496	4.39169	4.41005	4.41005	4.41005	4.41005	4.39169	4.37333	4.35496	4.37333	4.35496	4.35496	4.35496	4.35496	4.3366	4.35496	4.3366	4.3366	4.3366	4.3366	4.3366	4.3366	4.3366	4.3366	4.3366	4.31824	4.29988	4.29988	4.28152	4.26315	4.26315	4.24479	4.24479
14	4.79566	4.79566	4.79566	4.75893	4.74057	4.70385	4.6304	4.55695	4.52022	4.42841	4.29988	4.24479	4.24479	4.24479	4.26315	4.29988	4.3366	4.35496	4.37333	4.37333	4.37333	4.35496	4.35496	4.35496	4.3366	4.3366	4.3366	4.31824	4.31824	4.31824	4.31824	4.3366	4.31824	4.31824	4.31824	4.31824	4.31824	4.29988	4.29988	4.29988	4.29988	4.28152	4.26315	4.26315	4.24479	4.24479	4.24479	4.22643	4.22643
13.9	4.77729	4.77729	4.75893	4.72221	4.70385	4.66712	4.57531	4.52022	4.4835	4.41005	4.28152	4.24479	4.24479	4.24479	4.24479	4.28152	4.31824	4.3366	4.3366	4.3366	4.3366	4.3366	4.3366	4.31824	4.29988	4.29988	4.28152	4.28152	4.28152	4.26315	4.26315	4.28152	4.26315	4.28152	4.28152	4.28152	4.28152	4.28152	4.28152	4.26315	4.24479	4.24479	4.22643	4.22643	4.20807	4.20807	4.20807	4.18971	4.18971
13.8	4.75893	4.74057	4.72221	4.70385	4.66712	4.64876	4.55695	4.50186	4.44678	4.37333	4.24479	4.20807	4.20807	4.20807	4.22643	4.26315	4.28152	4.29988	4.31824	4.31824	4.31824	4.31824	4.29988	4.29988	4.28152	4.28152	4.26315	4.26315	4.26315	4.24479	4.24479	4.24479	4.24479	4.24479	4.24479	4.22643	4.22643	4.22643	4.22643	4.22643	4.22643	4.20807	4.20807	4.20807	4.18971	4.18971	4.18971	4.17134	4.17134
13.7	4.72221	4.72221	4.68548	4.66712	4.64876	4.59367	4.52022	4.46514	4.41005	4.3366	4.20807	4.18971	4.18971	4.18971	4.20807	4.24479	4.26315	4.28152	4.29988	4.29988	4.28152	4.28152	4.28152	4.26315	4.24479	4.26315	4.24479	4.24479	4.24479	4.22643	4.22643	4.22643	4.20807	4.20807	4.20807	4.20807	4.20807	4.20807	4.20807	4.20807	4.20807	4.20807	4.18971	4.17134	4.15298	4.15298	4.13462	4.13462	4.13462
13.6	4.68548	4.68548	4.66712	4.64876	4.61203	4.55695	4.4835	4.44678	4.37333	4.29988	4.18971	4.17134	4.17134	4.17134	4.18971	4.22643	4.24479	4.26315	4.28152	4.26315	4.26315	4.26315	4.24479	4.24479	4.22643	4.22643	4.22643	4.22643	4.20807	4.20807	4.18971	4.20807	4.18971	4.18971	4.18971	4.18971	4.18971	4.18971	4.18971	4.18971	4.17134	4.15298	4.15298	4.13462	4.13462	4.13462	4.11626	4.09789	4.09789
13.5	4.66712	4.64876	4.6304	4.61203	4.57531	4.52022	4.46514	4.41005	4.35496	4.26315	4.15298	4.13462	4.13462	4.13462	4.17134	4.20807	4.22643	4.22643	4.24479	4.24479	4.22643	4.22643	4.20807	4.20807	4.18971	4.18971	4.18971	4.17134	4.17134	4.17134	4.17134	4.17134	4.15298	4.15298	4.15298	4.15298	4.15298	4.15298	4.15298	4.15298	4.13462	4.11626	4.11626	4.09789	4.09789	4.09789	4.09789	4.06117	4.06117
13.4	4.6304	4.61203	4.59367	4.57531	4.52022	4.4835	4.42841	4.37333	4.29988	4.24479	4.11626	4.11626	4.11626	4.11626	4.15298	4.18971	4.20807	4.20807	4.20807	4.20807	4.20807	4.20807	4.18971	4.17134	4.15298	4.17134	4.15298	4.15298	4.15298	4.15298	4.15298	4.15298	4.13462	4.11626	4.11626	4.11626	4.11626	4.11626	4.11626	4.11626	4.09789	4.09789	4.07953	4.07953	4.06117	4.06117	4.04281	4.04281	4.04281
13.3	4.59367	4.59367	4.55695	4.52022	4.50186	4.46514	4.41005	4.3366	4.26315	4.18971	4.09789	4.07953	4.07953	4.07953	4.11626	4.15298	4.18971	4.18971	4.20807	4.18971	4.18971	4.18971	4.15298	4.13462	4.13462	4.13462	4.13462	4.13462	4.13462	4.13462	4.13462	4.11626	4.09789	4.09789	4.09789	4.09789	4.09789	4.07953	4.07953	4.07953	4.07953	4.06117	4.06117	4.04281	4.04281	4.02445	4.02445	4.02445	4.00608
13.2	4.55695	4.55695	4.52022	4.50186	4.46514	4.42841	4.35496	4.29988	4.24479	4.18971	4.06117	4.06117	4.06117	4.06117	4.09789	4.13462	4.15298	4.17134	4.17134	4.17134	4.15298	4.13462	4.11626	4.11626	4.11626	4.11626	4.11626	4.11626	4.11626	4.09789	4.09789	4.07953	4.06117	4.06117	4.06117	4.06117	4.06117	4.06117	4.04281	4.04281	4.04281	4.04281	4.02445	4.02445	4.02445	4.00608	4.00608	3.98772	3.98772
13.1	4.52022	4.52022	4.4835	4.46514	4.44678	4.41005	4.31824	4.26315	4.18971	4.15298	4.04281	4.04281	4.04281	4.04281	4.07953	4.09789	4.13462	4.15298	4.15298	4.13462	4.11626	4.11626	4.09789	4.09789	4.09789	4.11626	4.09789	4.07953	4.07953	4.06117	4.06117	4.04281	4.02445	4.02445	4.04281	4.04281	4.04281	4.02445	4.02445	4.02445	4.02445	4.02445	4.00608	4.00608	3.98772	3.98772	3.96936	3.951	3.951
13	4.50186	4.4835	4.44678	4.44678	4.41005	4.37333	4.29988	4.24479	4.18971	4.09789	4.02445	4.02445	4.02445	4.02445	4.04281	4.07953	4.09789	4.11626	4.09789	4.09789	4.09789	4.09789	4.07953	4.07953	4.07953	4.07953	4.06117	4.04281	4.04281	4.02445	4.02445	4.02445	4.00608	4.00608	4.00608	4.00608	4.00608	4.00608	3.98772	3.98772	3.96936	3.96936	3.951	3.93264	3.93264	3.93264	3.93264	3.91427	3.91427
12.9	4.46514	4.44678	4.42841	4.41005	4.37333	4.3366	4.26315	4.18971	4.15298	4.06117	3.98772	3.98772	3.98772	4.00608	4.02445	4.06117	4.07953	4.07953	4.07953	4.07953	4.07953	4.06117	4.04281	4.04281	4.04281	4.02445	4.02445	4.02445	4.00608	4.00608	4.00608	4.00608	3.98772	3.98772	3.96936	3.96936	3.96936	3.96936	3.96936	3.951	3.951	3.93264	3.93264	3.91427	3.91427	3.89591	3.89591	3.89591	3.89591
12.8	4.42841	4.42841	4.39169	4.37333	4.3366	4.29988	4.22643	4.18971	4.13462	4.02445	3.96936	3.96936	3.96936	3.96936	4.00608	4.04281	4.04281	4.06117	4.06117	4.04281	4.04281	4.04281	4.00608	4.00608	4.00608	4.00608	4.00608	4.00608	3.98772	3.98772	3.98772	3.96936	3.951	3.951	3.951	3.951	3.951	3.951	3.93264	3.93264	3.93264	3.91427	3.89591	3.89591	3.89591	3.87755	3.87755	3.87755	3.85919
12.7	4.39169	4.39169	4.37333	4.3366	4.31824	4.26315	4.18971	4.15298	4.09789	4.00608	3.93264	3.93264	3.93264	3.951	3.96936	4.00608	4.04281	4.04281	4.04281	4.02445	4.02445	4.00608	3.98772	3.98772	3.96936	3.98772	3.96936	3.96936	3.96936	3.951	3.951	3.93264	3.91427	3.93264	3.93264	3.93264	3.93264	3.91427	3.91427	3.91427	3.89591	3.89591	3.87755	3.87755	3.87755	3.85919	3.84082	3.84082	3.84082
12.6	4.37333	4.35496	4.3366	4.29988	4.28152	4.24479	4.17134	4.11626	4.06117	3.96936	3.91427	3.91427	3.91427	3.91427	3.951	3.98772	4.00608	4.02445	4.00608	4.00608	4.00608	3.98772	3.96936	3.951	3.951	3.951	3.951	3.93264	3.93264	3.93264	3.91427	3.91427	3.87755	3.87755	3.87755	3.87755	3.87755	3.87755	3.87755	3.87755	3.87755	3.87755	3.85919	3.84082	3.84082	3.84082	3.82246	3.82246	3.8041
12.5	4.3366	4.3366	4.29988	4.28152	4.24479	4.18971	4.15298	4.09789	4.02445	3.951	3.87755	3.87755	3.87755	3.91427	3.93264	3.96936	3.98772	4.00608	3.98772	3.96936	3.951	3.951	3.93264	3.93264	3.91427	3.93264	3.91427	3.89591	3.89591	3.87755	3.87755	3.87755	3.84082	3.84082	3.84082	3.84082	3.84082	3.84082	3.84082	3.84082	3.84082	3.84082	3.82246	3.82246	3.82246	3.8041	3.78574	3.78574	3.76738
12.4	4.29988	4.29988	4.28152	4.24479	4.22643	4.17134	4.11626	4.06117	4.00608	3.91427	3.85919	3.85919	3.85919	3.87755	3.91427	3.93264	3.951	3.96936	3.951	3.93264	3.93264	3.91427	3.89591	3.89591	3.89591	3.89591	3.87755	3.87755	3.85919	3.85919	3.84082	3.84082	3.82246	3.82246	3.82246	3.82246	3.82246	3.82246	3.82246	3.82246	3.82246	3.8041	3.78574	3.78574	3.76738	3.76738	3.74901	3.74901	3.74901
12.3	4.28152	4.28152	4.24479	4.20807	4.18971	4.13462	4.06117	4.02445	3.96936	3.85919	3.84082	3.84082	3.84082	3.85919	3.87755	3.91427	3.93264	3.93264	3.93264	3.91427	3.89591	3.89591	3.87755	3.85919	3.85919	3.85919	3.84082	3.84082	3.84082	3.82246	3.82246	3.8041	3.8041	3.8041	3.8041	3.8041	3.8041	3.8041	3.8041	3.8041	3.78574	3.78574	3.76738	3.76738	3.74901	3.74901	3.73065	3.71229	3.71229
12.2	4.24479	4.24479	4.20807	4.17134	4.15298	4.09789	4.04281	3.98772	3.951	3.84082	3.82246	3.82246	3.82246	3.82246	3.85919	3.87755	3.89591	3.91427	3.89591	3.87755	3.87755	3.85919	3.84082	3.82246	3.82246	3.82246	3.82246	3.82246	3.8041	3.8041	3.8041	3.78574	3.76738	3.76738	3.76738	3.78574	3.76738	3.76738	3.76738	3.76738	3.76738	3.74901	3.73065	3.71229	3.71229	3.71229	3.71229	3.69393	3.69393
12.1	4.20807	4.20807	4.17134	4.15298	4.13462	4.07953	4.02445	3.96936	3.89591	3.8041	3.78574	3.78574	3.78574	3.82246	3.85919	3.85919	3.87755	3.87755	3.87755	3.85919	3.85919	3.82246	3.8041	3.8041	3.78574	3.8041	3.78574	3.78574	3.76738	3.76738	3.76738	3.74901	3.73065	3.73065	3.73065	3.73065	3.73065	3.73065	3.71229	3.71229	3.71229	3.71229	3.69393	3.69393	3.69393	3.69393	3.69393	3.67557	3.6572
12	4.18971	4.17134	4.15298	4.13462	4.09789	4.04281	3.98772	3.93264	3.85919	3.76738	3.76738	3.76738	3.76738	3.78574	3.82246	3.85919	3.85919	3.85919	3.85919	3.82246	3.8041	3.78574	3.78574	3.76738	3.76738	3.76738	3.74901	3.74901	3.74901	3.73065	3.73065	3.73065	3.71229	3.71229	3.71229	3.71229	3.71229	3.69393	3.69393	3.69393	3.69393	3.69393	3.67557	3.67557	3.6572	3.6572	3.63884	3.62048	3.62048
11.9	4.15298	4.15298	4.13462	4.07953	4.07953	4.02445	3.951	3.91427	3.85919	3.74901	3.73065	3.73065	3.73065	3.76738	3.78574	3.82246	3.82246	3.82246	3.8041	3.78574	3.78574	3.76738	3.74901	3.74901	3.74901	3.74901	3.73065	3.73065	3.71229	3.71229	3.71229	3.69393	3.67557	3.67557	3.67557	3.67557	3.67557	3.67557	3.67557	3.67557	3.6572	3.6572	3.63884	3.63884	3.62048	3.62048	3.60212	3.58376	3.58376
11.8	4.13462	4.11626	4.07953	4.07953	4.04281	3.98772	3.93264	3.87755	3.8041	3.73065	3.71229	3.71229	3.73065	3.73065	3.74901	3.78574	3.78574	3.8041	3.78574	3.76738	3.74901	3.74901	3.73065	3.71229	3.71229	3.71229	3.71229	3.69393	3.69393	3.69393	3.67557	3.67557	3.6572	3.6572	3.6572	3.6572	3.63884	3.63884	3.63884	3.63884	3.63884	3.63884	3.62048	3.60212	3.60212	3.58376	3.58376	3.56539	3.56539
11.7	4.07953	4.07953	4.07953	4.04281	4.00608	3.96936	3.89591	3.85919	3.78574	3.71229	3.69393	3.69393	3.69393	3.71229	3.73065	3.74901	3.76738	3.76738	3.74901	3.74901	3.73065	3.71229	3.69393	3.67557	3.67557	3.69393	3.67557	3.6572	3.6572	3.6572	3.6572	3.63884	3.62048	3.62048	3.62048	3.60212	3.60212	3.60212	3.60212	3.60212	3.60212	3.60212	3.58376	3.58376	3.58376	3.56539	3.54703	3.52867	3.52867
11.6	4.07953	4.06117	4.04281	4.00608	3.98772	3.93264	3.87755	3.82246	3.74901	3.67557	3.6572	3.6572	3.6572	3.69393	3.71229	3.73065	3.74901	3.74901	3.73065	3.71229	3.69393	3.67557	3.6572	3.6572	3.63884	3.6572	3.63884	3.63884	3.63884	3.63884	3.62048	3.60212	3.58376	3.58376	3.58376	3.58376	3.58376	3.56539	3.56539	3.56539	3.56539	3.56539	3.54703	3.54703	3.54703	3.52867	3.52867	3.51031	3.51031
11.5	4.04281	4.02445	4.00608	3.98772	3.951	3.89591	3.84082	3.78574	3.71229	3.63884	3.63884	3.63884	3.63884	3.67557	3.69393	3.71229	3.73065	3.71229	3.71229	3.67557	3.6572	3.63884	3.62048	3.62048	3.62048	3.62048	3.60212	3.60212	3.60212	3.58376	3.58376	3.58376	3.56539	3.56539	3.56539	3.54703	3.54703	3.54703	3.54703	3.54703	3.54703	3.52867	3.52867	3.52867	3.51031	3.51031	3.49194	3.49194	3.47358
11.4	4.02445	4.00608	3.98772	3.951	3.93264	3.87755	3.82246	3.74901	3.67557	3.60212	3.60212	3.60212	3.60212	3.63884	3.6572	3.69393	3.69393	3.69393	3.67557	3.6572	3.62048	3.62048	3.60212	3.58376	3.58376	3.58376	3.58376	3.58376	3.58376	3.56539	3.56539	3.54703	3.52867	3.52867	3.52867	3.52867	3.52867	3.52867	3.51031	3.52867	3.52867	3.51031	3.51031	3.49194	3.49194	3.45522	3.45522	3.45522	3.43686
11.3	3.98772	3.98772	3.951	3.91427	3.87755	3.84082	3.78574	3.73065	3.63884	3.58376	3.58376	3.58376	3.58376	3.62048	3.63884	3.6572	3.6572	3.6572	3.63884	3.62048	3.60212	3.60212	3.56539	3.56539	3.56539	3.56539	3.56539	3.54703	3.54703	3.54703	3.54703	3.52867	3.49194	3.49194	3.49194	3.49194	3.49194	3.49194	3.49194	3.49194	3.49194	3.49194	3.49194	3.45522	3.45522	3.43686	3.43686	3.4185	3.4185
11.2	3.951	3.93264	3.91427	3.89591	3.87755	3.82246	3.74901	3.67557	3.60212	3.54703	3.54703	3.54703	3.56539	3.58376	3.60212	3.62048	3.63884	3.63884	3.62048	3.60212	3.56539	3.56539	3.54703	3.52867	3.52867	3.54703	3.52867	3.52867	3.51031	3.51031	3.49194	3.49194	3.45522	3.45522	3.45522	3.45522	3.45522	3.49194	3.47358	3.49194	3.47358	3.45522	3.43686	3.4185	3.4185	3.4185	3.40013	3.38177	3.38177
11.1	3.93264	3.91427	3.89591	3.85919	3.84082	3.78574	3.73065	3.67557	3.58376	3.54703	3.52867	3.52867	3.54703	3.56539	3.58376	3.60212	3.60212	3.60212	3.60212	3.56539	3.54703	3.52867	3.51031	3.51031	3.51031	3.51031	3.49194	3.49194	3.49194	3.47358	3.45522	3.45522	3.43686	3.4185	3.4185	3.4185	3.4185	3.4185	3.4185	3.4185	3.4185	3.4185	3.40013	3.40013	3.38177	3.38177	3.38177	3.34505	3.34505
11	3.91427	3.89591	3.85919	3.84082	3.8041	3.74901	3.67557	3.63884	3.54703	3.52867	3.51031	3.51031	3.52867	3.54703	3.56539	3.58376	3.58376	3.58376	3.56539	3.52867	3.51031	3.49194	3.49194	3.47358	3.47358	3.47358	3.45522	3.43686	3.43686	3.43686	3.43686	3.4185	3.40013	3.40013	3.40013	3.40013	3.40013	3.40013	3.40013	3.40013	3.38177	3.38177	3.38177	3.36341	3.36341	3.34505	3.34505	3.32669	3.32669
10.9	3.89591	3.85919	3.84082	3.8041	3.78574	3.71229	3.67557	3.60212	3.52867	3.49194	3.49194	3.49194	3.49194	3.52867	3.52867	3.54703	3.56539	3.54703	3.51031	3.49194	3.49194	3.47358	3.45522	3.43686	3.43686	3.43686	3.43686	3.4185	3.4185	3.4185	3.4185	3.40013	3.40013	3.40013	3.40013	3.40013	3.38177	3.38177	3.36341	3.36341	3.36341	3.36341	3.36341	3.34505	3.32669	3.32669	3.30832	3.30832	3.30832
10.8	3.85919	3.82246	3.8041	3.78574	3.73065	3.67557	3.63884	3.56539	3.51031	3.47358	3.45522	3.45522	3.47358	3.49194	3.51031	3.51031	3.52867	3.51031	3.49194	3.47358	3.45522	3.43686	3.4185	3.40013	3.40013	3.4185	3.40013	3.40013	3.40013	3.40013	3.40013	3.38177	3.34505	3.34505	3.34505	3.34505	3.34505	3.34505	3.34505	3.34505	3.34505	3.34505	3.32669	3.30832	3.30832	3.30832	3.28996	3.28996	3.2716
10.7	3.82246	3.8041	3.78574	3.74901	3.69393	3.67557	3.60212	3.54703	3.49194	3.43686	3.43686	3.43686	3.43686	3.45522	3.49194	3.49194	3.49194	3.49194	3.47358	3.45522	3.43686	3.40013	3.40013	3.38177	3.38177	3.38177	3.38177	3.36341	3.36341	3.34505	3.34505	3.34505	3.30832	3.30832	3.28996	3.28996	3.28996	3.30832	3.30832	3.30832	3.30832	3.30832	3.30832	3.28996	3.28996	3.2716	3.25324	3.25324	3.25324
10.6	3.8041	3.78574	3.74901	3.71229	3.67557	3.63884	3.58376	3.51031	3.45522	3.4185	3.40013	3.40013	3.43686	3.43686	3.43686	3.45522	3.47358	3.45522	3.43686	3.4185	3.40013	3.38177	3.36341	3.34505	3.34505	3.34505	3.34505	3.34505	3.34505	3.32669	3.30832	3.30832	3.28996	3.28996	3.2716	3.2716	3.2716	3.2716	3.2716	3.2716	3.2716	3.2716	3.25324	3.25324	3.25324	3.23487	3.23487	3.21651	3.21651
10.5	3.76738	3.74901	3.71229	3.69393	3.6572	3.60212	3.54703	3.47358	3.4185	3.40013	3.38177	3.38177	3.40013	3.4185	3.43686	3.43686	3.43686	3.43686	3.40013	3.38177	3.36341	3.34505	3.34505	3.32669	3.32669	3.32669	3.30832	3.28996	3.28996	3.28996	3.28996	3.28996	3.25324	3.25324	3.25324	3.25324	3.25324	3.25324	3.25324	3.25324	3.25324	3.25324	3.23487	3.21651	3.21651	3.19815	3.19815	3.17979	3.17979
10.4	3.74901	3.71229	3.69393	3.6572	3.62048	3.58376	3.52867	3.45522	3.40013	3.36341	3.36341	3.36341	3.38177	3.40013	3.40013	3.4185	3.4185	3.40013	3.38177	3.34505	3.34505	3.32669	3.30832	3.28996	3.2716	3.28996	3.2716	3.2716	3.2716	3.25324	3.25324	3.25324	3.23487	3.23487	3.23487	3.23487	3.23487	3.23487	3.21651	3.21651	3.21651	3.21651	3.19815	3.19815	3.17979	3.17979	3.16143	3.14306	3.14306
10.3	3.71229	3.69393	3.6572	3.63884	3.60212	3.54703	3.49194	3.4185	3.36341	3.32669	3.32669	3.32669	3.36341	3.36341	3.38177	3.40013	3.40013	3.36341	3.34505	3.32669	3.30832	3.28996	3.2716	3.25324	3.23487	3.25324	3.25324	3.23487	3.23487	3.23487	3.23487	3.23487	3.19815	3.19815	3.19815	3.19815	3.19815	3.19815	3.19815	3.19815	3.17979	3.17979	3.17979	3.16143	3.16143	3.14306	3.14306	3.1247	3.1247
10.2	3.6572	3.6572	3.62048	3.60212	3.54703	3.51031	3.45522	3.38177	3.32669	3.30832	3.30832	3.30832	3.32669	3.34505	3.36341	3.36341	3.36341	3.34505	3.30832	3.28996	3.2716	3.2716	3.23487	3.23487	3.23487	3.23487	3.23487	3.21651	3.21651	3.21651	3.21651	3.19815	3.16143	3.16143	3.16143	3.16143	3.16143	3.16143	3.16143	3.16143	3.16143	3.16143	3.14306	3.14306	3.1247	3.1247	3.10634	3.10634	3.08798
10.1	3.63884	3.62048	3.60212	3.56539	3.52867	3.49194	3.45522	3.34505	3.30832	3.28996	3.28996	3.28996	3.30832	3.30832	3.32669	3.32669	3.32669	3.30832	3.28996	3.2716	3.23487	3.23487	3.21651	3.21651	3.19815	3.21651	3.19815	3.19815	3.17979	3.17979	3.16143	3.16143	3.14306	3.14306	3.14306	3.14306	3.14306	3.14306	3.1247	3.14306	3.14306	3.14306	3.10634	3.10634	3.08798	3.08798	3.06962	3.05125	3.05125
10	3.60212	3.60212	3.56539	3.52867	3.51031	3.45522	3.38177	3.34505	3.28996	3.2716	3.2716	3.2716	3.2716	3.28996	3.28996	3.30832	3.30832	3.28996	3.25324	3.23487	3.21651	3.19815	3.17979	3.16143	3.16143	3.16143	3.16143	3.16143	3.16143	3.14306	3.14306	3.14306	3.10634	3.10634	3.10634	3.10634	3.10634	3.08798	3.08798	3.08798	3.08798	3.08798	3.08798	3.06962	3.05125	3.05125	3.03289	3.03289	3.03289
9.9	3.58376	3.56539	3.54703	3.51031	3.45522	3.4185	3.36341	3.30832	3.2716	3.25324	3.23487	3.23487	3.2716	3.2716	3.2716	3.2716	3.2716	3.25324	3.23487	3.19815	3.17979	3.17979	3.16143	3.14306	3.14306	3.14306	3.14306	3.1247	3.1247	3.10634	3.10634	3.10634	3.06962	3.08798	3.06962	3.06962	3.06962	3.06962	3.06962	3.06962	3.06962	3.05125	3.03289	3.03289	3.03289	3.03289	3.01453	3.01453	2.99617
9.8	3.54703	3.52867	3.51031	3.47358	3.45522	3.38177	3.34505	3.2716	3.23487	3.21651	3.21651	3.21651	3.23487	3.23487	3.25324	3.25324	3.23487	3.23487	3.19815	3.17979	3.16143	3.14306	3.1247	3.10634	3.08798	3.10634	3.08798	3.08798	3.08798	3.08798	3.08798	3.06962	3.05125	3.05125	3.05125	3.05125	3.03289	3.03289	3.03289	3.03289	3.03289	3.03289	3.01453	3.01453	2.99617	2.99617	2.9778	2.9778	2.9778
9.7	3.51031	3.51031	3.47358	3.43686	3.40013	3.36341	3.30832	3.25324	3.21651	3.17979	3.17979	3.17979	3.19815	3.21651	3.21651	3.23487	3.21651	3.19815	3.17979	3.16143	3.1247	3.10634	3.08798	3.06962	3.06962	3.08798	3.06962	3.06962	3.05125	3.05125	3.05125	3.05125	3.01453	3.01453	3.01453	3.01453	2.99617	2.99617	2.99617	2.99617	2.99617	2.99617	2.9778	2.9778	2.9778	2.9778	2.95944	2.94108	2.94108
9.6	3.47358	3.47358	3.45522	3.40013	3.38177	3.34505	3.28996	3.21651	3.17979	3.17979	3.16143	3.16143	3.17979	3.19815	3.19815	3.19815	3.19815	3.17979	3.14306	3.1247	3.08798	3.06962	3.06962	3.05125	3.03289	3.05125	3.05125	3.03289	3.03289	3.03289	3.01453	3.01453	2.99617	2.99617	2.99617	2.99617	2.9778	2.9778	2.9778	2.9778	2.9778	2.9778	2.95944	2.95944	2.94108	2.92272	2.92272	2.92272	2.90436
9.5	3.45522	3.43686	3.4185	3.38177	3.34505	3.30832	3.25324	3.17979	3.16143	3.14306	3.14306	3.14306	3.16143	3.17979	3.17979	3.17979	3.16143	3.14306	3.10634	3.06962	3.06962	3.05125	3.03289	3.03289	3.01453	3.03289	3.01453	3.01453	3.01453	3.01453	2.99617	2.99617	2.95944	2.95944	2.95944	2.95944	2.94108	2.94108	2.94108	2.94108	2.94108	2.94108	2.92272	2.92272	2.90436	2.90436	2.88599	2.86763	2.86763
9.4	3.4185	3.4185	3.38177	3.34505	3.30832	3.2716	3.23487	3.16143	3.14306	3.1247	3.1247	3.1247	3.1247	3.14306	3.14306	3.1247	3.1247	3.10634	3.06962	3.05125	3.03289	3.03289	2.99617	2.99617	2.9778	2.99617	2.99617	2.9778	2.9778	2.9778	2.95944	2.95944	2.94108	2.94108	2.94108	2.92272	2.92272	2.92272	2.92272	2.92272	2.92272	2.92272	2.90436	2.90436	2.86763	2.86763	2.86763	2.84927	2.84927
9.3	3.40013	3.38177	3.36341	3.32669	3.28996	3.25324	3.19815	3.14306	3.1247	3.10634	3.08798	3.08798	3.1247	3.1247	3.1247	3.1247	3.10634	3.06962	3.05125	3.03289	3.01453	2.99617	2.9778	2.95944	2.94108	2.9778	2.95944	2.95944	2.95944	2.94108	2.94108	2.94108	2.90436	2.90436	2.88599	2.88599	2.88599	2.88599	2.88599	2.88599	2.88599	2.86763	2.86763	2.84927	2.84927	2.84927	2.84927	2.83091	2.83091
9.2	3.36341	3.34505	3.32669	3.28996	3.25324	3.21651	3.16143	3.1247	3.08798	3.06962	3.06962	3.06962	3.08798	3.08798	3.08798	3.08798	3.06962	3.05125	3.03289	2.99617	2.9778	2.94108	2.94108	2.92272	2.92272	2.94108	2.92272	2.90436	2.90436	2.90436	2.90436	2.88599	2.86763	2.86763	2.86763	2.86763	2.86763	2.86763	2.84927	2.84927	2.84927	2.84927	2.84927	2.84927	2.83091	2.79418	2.79418	2.79418	2.79418
9.1	3.34505	3.32669	3.30832	3.2716	3.23487	3.17979	3.14306	3.08798	3.06962	3.05125	3.03289	3.03289	3.06962	3.06962	3.06962	3.06962	3.05125	3.03289	2.99617	2.95944	2.94108	2.92272	2.90436	2.90436	2.88599	2.90436	2.90436	2.88599	2.88599	2.86763	2.86763	2.86763	2.84927	2.83091	2.84927	2.84927	2.84927	2.83091	2.83091	2.83091	2.83091	2.81255	2.79418	2.79418	2.79418	2.77582	2.77582	2.75746	2.75746
9	3.30832	3.28996	3.25324	3.23487	3.19815	3.16143	3.1247	3.05125	3.03289	3.01453	3.01453	3.01453	3.01453	3.03289	3.03289	3.03289	3.01453	2.99617	2.94108	2.94108	2.90436	2.88599	2.88599	2.86763	2.86763	2.86763	2.86763	2.86763	2.84927	2.84927	2.84927	2.83091	2.83091	2.83091	2.83091	2.81255	2.81255	2.81255	2.79418	2.81255	2.79418	2.79418	2.79418	2.77582	2.75746	2.75746	2.75746	2.7391	2.7391
8.9	3.2716	3.25324	3.23487	3.21651	3.17979	3.1247	3.08798	3.03289	2.99617	2.99617	2.9778	2.99617	2.99617	3.01453	3.01453	2.99617	2.99617	2.95944	2.92272	2.88599	2.88599	2.86763	2.84927	2.83091	2.83091	2.83091	2.83091	2.83091	2.83091	2.83091	2.83091	2.81255	2.79418	2.79418	2.79418	2.79418	2.79418	2.79418	2.79418	2.79418	2.77582	2.77582	2.75746	2.75746	2.7391	2.7391	2.72073	2.70237	2.70237
8.8	3.23487	3.23487	3.19815	3.17979	3.14306	3.10634	3.05125	2.99617	2.9778	2.95944	2.95944	2.95944	2.9778	2.9778	2.9778	2.95944	2.95944	2.92272	2.88599	2.86763	2.86763	2.84927	2.83091	2.81255	2.79418	2.81255	2.81255	2.81255	2.81255	2.79418	2.79418	2.77582	2.7391	2.7391	2.7391	2.7391	2.7391	2.7391	2.7391	2.7391	2.7391	2.7391	2.72073	2.72073	2.70237	2.70237	2.68401	2.66565	2.66565
8.7	3.21651	3.19815	3.16143	3.14306	3.1247	3.05125	3.01453	2.9778	2.95944	2.94108	2.94108	2.94108	2.95944	2.95944	2.95944	2.94108	2.92272	2.90436	2.86763	2.84927	2.83091	2.81255	2.79418	2.79418	2.77582	2.77582	2.77582	2.77582	2.77582	2.7391	2.7391	2.7391	2.72073	2.72073	2.72073	2.72073	2.72073	2.72073	2.70237	2.72073	2.70237	2.70237	2.68401	2.68401	2.66565	2.66565	2.64729	2.64729	2.64729
8.6	3.17979	3.16143	3.14306	3.1247	3.08798	3.03289	2.9778	2.94108	2.92272	2.90436	2.90436	2.90436	2.92272	2.92272	2.92272	2.90436	2.88599	2.86763	2.84927	2.81255	2.79418	2.77582	2.77582	2.75746	2.7391	2.7391	2.7391	2.7391	2.7391	2.7391	2.72073	2.72073	2.70237	2.70237	2.70237	2.70237	2.68401	2.68401	2.68401	2.68401	2.68401	2.68401	2.66565	2.64729	2.64729	2.62892	2.62892	2.62892	2.62892
8.5	3.14306	3.14306	3.1247	3.08798	3.05125	2.99617	2.95944	2.92272	2.90436	2.88599	2.88599	2.88599	2.90436	2.90436	2.88599	2.88599	2.86763	2.84927	2.81255	2.77582	2.75746	2.7391	2.72073	2.72073	2.72073	2.72073	2.72073	2.72073	2.70237	2.70237	2.70237	2.68401	2.66565	2.66565	2.66565	2.66565	2.66565	2.66565	2.66565	2.66565	2.66565	2.64729	2.62892	2.62892	2.62892	2.61056	2.61056	2.5922	2.5922
8.4	3.1247	3.10634	3.08798	3.05125	3.01453	2.9778	2.92272	2.88599	2.86763	2.86763	2.86763	2.86763	2.86763	2.88599	2.86763	2.86763	2.84927	2.81255	2.77582	2.75746	2.72073	2.72073	2.70237	2.68401	2.66565	2.68401	2.68401	2.68401	2.68401	2.66565	2.66565	2.66565	2.62892	2.62892	2.62892	2.62892	2.62892	2.62892	2.62892	2.62892	2.62892	2.62892	2.61056	2.61056	2.5922	2.5922	2.5922	2.57384	2.57384
8.3	3.08798	3.08798	3.05125	3.03289	2.9778	2.94108	2.88599	2.86763	2.84927	2.83091	2.83091	2.84927	2.84927	2.84927	2.84927	2.81255	2.81255	2.77582	2.75746	2.72073	2.70237	2.68401	2.66565	2.66565	2.64729	2.66565	2.66565	2.64729	2.62892	2.62892	2.62892	2.62892	2.5922	2.5922	2.5922	2.5922	2.5922	2.5922	2.5922	2.5922	2.5922	2.5922	2.5922	2.5922	2.55548	2.55548	2.55548	2.53711	2.53711
8.2	3.06962	3.05125	3.01453	2.99617	2.9778	2.92272	2.86763	2.84927	2.83091	2.81255	2.81255	2.81255	2.83091	2.81255	2.79418	2.79418	2.77582	2.7391	2.72073	2.70237	2.68401	2.66565	2.64729	2.62892	2.62892	2.62892	2.62892	2.62892	2.61056	2.61056	2.5922	2.5922	2.57384	2.57384	2.57384	2.57384	2.57384	2.57384	2.55548	2.55548	2.55548	2.55548	2.55548	2.55548	2.53711	2.51875	2.51875	2.50039	2.50039
8.1	3.03289	3.03289	2.9778	2.9778	2.94108	2.88599	2.84927	2.81255	2.79418	2.79418	2.79418	2.79418	2.79418	2.79418	2.77582	2.75746	2.7391	2.72073	2.70237	2.66565	2.64729	2.62892	2.61056	2.61056	2.61056	2.61056	2.61056	2.61056	2.5922	2.5922	2.57384	2.57384	2.55548	2.55548	2.55548	2.53711	2.53711	2.53711	2.53711	2.53711	2.53711	2.53711	2.51875	2.51875	2.50039	2.50039	2.50039	2.48203	2.48203
8	3.01453	2.9778	2.95944	2.94108	2.90436	2.84927	2.81255	2.79418	2.77582	2.75746	2.75746	2.75746	2.77582	2.75746	2.7391	2.7391	2.70237	2.68401	2.66565	2.62892	2.61056	2.61056	2.5922	2.57384	2.55548	2.5922	2.57384	2.57384	2.57384	2.57384	2.55548	2.55548	2.51875	2.51875	2.51875	2.51875	2.51875	2.51875	2.51875	2.51875	2.51875	2.50039	2.50039	2.48203	2.48203	2.46366	2.46366	2.46366	2.46366
7.9	2.9778	2.95944	2.92272	2.90436	2.86763	2.83091	2.79418	2.75746	2.7391	2.7391	2.72073	2.7391	2.7391	2.7391	2.72073	2.70237	2.68401	2.66565	2.61056	2.61056	2.5922	2.55548	2.55548	2.53711	2.53711	2.55548	2.55548	2.53711	2.53711	2.51875	2.51875	2.51875	2.50039	2.50039	2.50039	2.50039	2.50039	2.50039	2.50039	2.50039	2.50039	2.48203	2.48203	2.46366	2.46366	2.4453	2.4453	2.42694	2.42694
7.8	2.94108	2.92272	2.90436	2.88599	2.83091	2.79418	2.75746	2.7391	2.72073	2.70237	2.70237	2.70237	2.72073	2.70237	2.70237	2.68401	2.66565	2.61056	2.61056	2.57384	2.55548	2.53711	2.51875	2.50039	2.50039	2.50039	2.50039	2.50039	2.50039	2.50039	2.50039	2.48203	2.46366	2.46366	2.46366	2.46366	2.46366	2.46366	2.46366	2.46366	2.46366	2.46366	2.46366	2.4453	2.42694	2.40858	2.40858	2.40858	2.40858
7.7	2.90436	2.88599	2.86763	2.83091	2.81255	2.75746	2.72073	2.70237	2.68401	2.68401	2.68401	2.68401	2.68401	2.68401	2.66565	2.64729	2.61056	2.61056	2.57384	2.53711	2.51875	2.51875	2.50039	2.48203	2.48203	2.48203	2.48203	2.48203	2.46366	2.46366	2.46366	2.4453	2.42694	2.42694	2.42694	2.42694	2.42694	2.42694	2.42694	2.42694	2.42694	2.42694	2.40858	2.40858	2.39022	2.39022	2.39022	2.39022	2.37185
7.6	2.86763	2.86763	2.83091	2.81255	2.77582	2.7391	2.70237	2.68401	2.66565	2.64729	2.64729	2.66565	2.66565	2.66565	2.62892	2.61056	2.5922	2.57384	2.53711	2.51875	2.50039	2.48203	2.46366	2.46366	2.4453	2.46366	2.46366	2.4453	2.4453	2.4453	2.42694	2.42694	2.40858	2.40858	2.40858	2.39022	2.39022	2.39022	2.39022	2.39022	2.39022	2.39022	2.39022	2.37185	2.37185	2.35349	2.33513	2.33513	2.33513
7.5	2.84927	2.83091	2.81255	2.79418	2.75746	2.72073	2.68401	2.64729	2.64729	2.62892	2.62892	2.62892	2.62892	2.61056	2.5922	2.57384	2.55548	2.53711	2.51875	2.48203	2.46366	2.46366	2.42694	2.42694	2.42694	2.42694	2.42694	2.42694	2.42694	2.40858	2.40858	2.40858	2.39022	2.39022	2.39022	2.37185	2.37185	2.37185	2.37185	2.37185	2.37185	2.37185	2.35349	2.33513	2.33513	2.31677	2.31677	2.31677	2.31677
7.4	2.83091	2.81255	2.77582	2.75746	2.72073	2.68401	2.64729	2.62892	2.61056	2.5922	2.5922	2.5922	2.5922	2.5922	2.57384	2.55548	2.53711	2.51875	2.48203	2.46366	2.42694	2.40858	2.40858	2.39022	2.39022	2.40858	2.40858	2.40858	2.39022	2.39022	2.39022	2.39022	2.35349	2.35349	2.35349	2.35349	2.35349	2.35349	2.35349	2.35349	2.33513	2.33513	2.31677	2.31677	2.31677	2.31677	2.29841	2.28004	2.26168
7.3	2.79418	2.77582	2.75746	2.72073	2.70237	2.64729	2.61056	2.61056	2.5922	2.57384	2.57384	2.57384	2.57384	2.57384	2.53711	2.51875	2.51875	2.46366	2.4453	2.40858	2.39022	2.39022	2.37185	2.35349	2.35349	2.37185	2.35349	2.35349	2.35349	2.35349	2.35349	2.35349	2.31677	2.31677	2.31677	2.31677	2.31677	2.31677	2.31677	2.31677	2.31677	2.31677	2.29841	2.29841	2.28004	2.28004	2.26168	2.26168	2.26168
7.2	2.75746	2.75746	2.72073	2.70237	2.66565	2.61056	2.5922	2.57384	2.57384	2.55548	2.55548	2.55548	2.55548	2.53711	2.51875	2.50039	2.48203	2.4453	2.40858	2.39022	2.37185	2.35349	2.33513	2.33513	2.31677	2.33513	2.33513	2.33513	2.31677	2.31677	2.31677	2.31677	2.28004	2.28004	2.28004	2.28004	2.28004	2.28004	2.28004	2.28004	2.28004	2.28004	2.26168	2.26168	2.26168	2.26168	2.22496	2.22496	2.22496
7.1	2.7391	2.72073	2.70237	2.66565	2.62892	2.5922	2.57384	2.55548	2.53711	2.51875	2.51875	2.51875	2.51875	2.51875	2.50039	2.48203	2.46366	2.40858	2.39022	2.37185	2.33513	2.33513	2.31677	2.29841	2.29841	2.29841	2.29841	2.29841	2.29841	2.28004	2.28004	2.28004	2.26168	2.26168	2.26168	2.26168	2.26168	2.26168	2.26168	2.26168	2.26168	2.26168	2.24332	2.22496	2.2066	2.2066	2.2066	2.18823	2.18823
7	2.72073	2.68401	2.66565	2.64729	2.61056	2.57384	2.55548	2.53711	2.51875	2.50039	2.50039	2.50039	2.50039	2.50039	2.46366	2.4453	2.40858	2.39022	2.35349	2.33513	2.31677	2.29841	2.28004	2.28004	2.26168	2.28004	2.28004	2.28004	2.28004	2.26168	2.26168	2.26168	2.24332	2.22496	2.22496	2.22496	2.22496	2.22496	2.22496	2.22496	2.22496	2.2066	2.2066	2.2066	2.18823	2.18823	2.18823	2.16987	2.16987
6.9	2.68401	2.66565	2.62892	2.61056	2.5922	2.55548	2.51875	2.50039	2.50039	2.48203	2.50039	2.48203	2.48203	2.46366	2.42694	2.40858	2.39022	2.35349	2.33513	2.29841	2.28004	2.26168	2.24332	2.24332	2.24332	2.26168	2.26168	2.26168	2.24332	2.24332	2.24332	2.24332	2.2066	2.2066	2.2066	2.2066	2.2066	2.2066	2.2066	2.2066	2.2066	2.2066	2.18823	2.16987	2.16987	2.16987	2.15151	2.15151	2.13315
6.8	2.66565	2.64729	2.61056	2.5922	2.55548	2.51875	2.50039	2.48203	2.46366	2.4453	2.4453	2.46366	2.46366	2.42694	2.40858	2.39022	2.35349	2.33513	2.29841	2.26168	2.24332	2.24332	2.24332	2.22496	2.2066	2.22496	2.22496	2.22496	2.22496	2.22496	2.22496	2.2066	2.18823	2.18823	2.16987	2.16987	2.16987	2.16987	2.16987	2.18823	2.16987	2.16987	2.16987	2.15151	2.15151	2.15151	2.13315	2.11478	2.11478
6.7	2.62892	2.61056	2.5922	2.55548	2.53711	2.48203	2.46366	2.46366	2.4453	2.42694	2.42694	2.42694	2.40858	2.39022	2.37185	2.35349	2.33513	2.29841	2.26168	2.24332	2.22496	2.22496	2.2066	2.18823	2.16987	2.2066	2.2066	2.2066	2.2066	2.18823	2.18823	2.16987	2.15151	2.15151	2.13315	2.13315	2.13315	2.15151	2.15151	2.15151	2.15151	2.15151	2.13315	2.11478	2.11478	2.09642	2.09642	2.07806	2.07806
6.6	2.61056	2.5922	2.55548	2.53711	2.51875	2.46366	2.4453	2.42694	2.40858	2.39022	2.39022	2.39022	2.39022	2.37185	2.35349	2.33513	2.29841	2.26168	2.24332	2.22496	2.2066	2.18823	2.16987	2.15151	2.15151	2.16987	2.16987	2.16987	2.15151	2.15151	2.15151	2.15151	2.11478	2.11478	2.11478	2.11478	2.11478	2.11478	2.11478	2.11478	2.11478	2.11478	2.09642	2.09642	2.07806	2.07806	2.0597	2.0597	2.0597
6.5	2.57384	2.55548	2.53711	2.51875	2.46366	2.4453	2.40858	2.40858	2.39022	2.37185	2.37185	2.37185	2.37185	2.35349	2.31677	2.29841	2.28004	2.24332	2.22496	2.18823	2.16987	2.15151	2.13315	2.13315	2.13315	2.13315	2.13315	2.13315	2.13315	2.13315	2.11478	2.11478	2.09642	2.09642	2.09642	2.09642	2.09642	2.09642	2.09642	2.09642	2.09642	2.09642	2.07806	2.0597	2.0597	2.04134	2.04134	2.04134	2.04134
6.4	2.55548	2.53711	2.51875	2.48203	2.4453	2.40858	2.39022	2.37185	2.37185	2.37185	2.35349	2.35349	2.33513	2.31677	2.29841	2.28004	2.24332	2.22496	2.18823	2.16987	2.13315	2.13315	2.11478	2.11478	2.11478	2.11478	2.11478	2.11478	2.11478	2.11478	2.09642	2.09642	2.07806	2.07806	2.0597	2.0597	2.0597	2.0597	2.0597	2.0597	2.0597	2.0597	2.04134	2.04134	2.02297	2.02297	2.02297	2.00461	2.00461
6.3	2.51875	2.50039	2.46366	2.46366	2.4453	2.39022	2.37185	2.35349	2.33513	2.33513	2.33513	2.31677	2.31677	2.29841	2.28004	2.24332	2.22496	2.18823	2.15151	2.13315	2.11478	2.09642	2.07806	2.0597	2.0597	2.07806	2.09642	2.07806	2.07806	2.07806	2.07806	2.07806	2.0597	2.0597	2.0597	2.0597	2.04134	2.04134	2.04134	2.04134	2.04134	2.02297	2.02297	2.00461	2.00461	2.00461	2.00461	1.98625	1.98625
6.2	2.48203	2.46366	2.4453	2.4453	2.40858	2.37185	2.33513	2.33513	2.31677	2.29841	2.29841	2.29841	2.29841	2.26168	2.22496	2.2066	2.18823	2.15151	2.13315	2.09642	2.07806	2.0597	2.0597	2.04134	2.04134	2.0597	2.0597	2.0597	2.0597	2.0597	2.0597	2.02297	2.00461	2.00461	2.00461	2.00461	2.00461	2.00461	2.00461	2.00461	2.00461	2.00461	2.00461	1.98625	1.98625	1.98625	1.98625	1.94953	1.94953
6.1	2.46366	2.46366	2.4453	2.40858	2.37185	2.33513	2.31677	2.29841	2.29841	2.28004	2.28004	2.28004	2.26168	2.22496	2.2066	2.18823	2.15151	2.13315	2.09642	2.0597	2.0597	2.04134	2.04134	2.02297	2.02297	2.04134	2.04134	2.02297	2.02297	2.02297	2.00461	2.00461	1.98625	1.98625	1.98625	1.98625	1.98625	1.98625	1.98625	1.98625	1.98625	1.98625	1.96789	1.96789	1.94953	1.93116	1.93116	1.93116	1.93116
6	2.4453	2.42694	2.40858	2.37185	2.33513	2.31677	2.29841	2.28004	2.28004	2.26168	2.26168	2.24332	2.22496	2.2066	2.16987	2.15151	2.13315	2.09642	2.0597	2.04134	2.04134	2.02297	2.02297	1.98625	1.98625	2.00461	2.00461	2.00461	2.00461	1.98625	1.98625	1.98625	1.96789	1.94953	1.94953	1.96789	1.96789	1.96789	1.96789	1.96789	1.96789	1.94953	1.93116	1.93116	1.93116	1.9128	1.9128	1.9128	1.89444
5.9	2.42694	2.40858	2.37185	2.33513	2.31677	2.28004	2.28004	2.26168	2.26168	2.22496	2.22496	2.2066	2.2066	2.16987	2.15151	2.13315	2.11478	2.0597	2.04134	2.02297	2.00461	1.98625	1.98625	1.96789	1.96789	1.98625	1.98625	1.96789	1.96789	1.96789	1.96789	1.94953	1.93116	1.93116	1.93116	1.93116	1.93116	1.93116	1.93116	1.93116	1.93116	1.93116	1.9128	1.9128	1.89444	1.89444	1.87608	1.87608	1.87608
5.8	2.40858	2.37185	2.35349	2.31677	2.29841	2.26168	2.26168	2.24332	2.22496	2.2066	2.2066	2.18823	2.16987	2.15151	2.13315	2.09642	2.07806	2.04134	2.02297	1.98625	1.96789	1.96789	1.93116	1.93116	1.93116	1.94953	1.94953	1.94953	1.94953	1.94953	1.93116	1.93116	1.9128	1.9128	1.9128	1.9128	1.9128	1.9128	1.9128	1.9128	1.9128	1.9128	1.87608	1.87608	1.87608	1.87608	1.85771	1.85771	1.85771
5.7	2.37185	2.35349	2.31677	2.29841	2.28004	2.26168	2.24332	2.22496	2.2066	2.16987	2.16987	2.16987	2.15151	2.11478	2.09642	2.0597	2.04134	2.02297	1.98625	1.94953	1.94953	1.93116	1.9128	1.89444	1.89444	1.93116	1.93116	1.9128	1.9128	1.9128	1.9128	1.9128	1.89444	1.89444	1.89444	1.89444	1.87608	1.87608	1.87608	1.87608	1.87608	1.87608	1.87608	1.85771	1.85771	1.85771	1.83935	1.82099	1.82099
5.6	2.37185	2.31677	2.29841	2.28004	2.26168	2.22496	2.2066	2.18823	2.16987	2.15151	2.15151	2.13315	2.11478	2.09642	2.0597	2.04134	2.02297	1.96789	1.94953	1.93116	1.9128	1.89444	1.89444	1.87608	1.85771	1.87608	1.87608	1.87608	1.89444	1.89444	1.89444	1.87608	1.85771	1.85771	1.85771	1.83935	1.83935	1.85771	1.85771	1.85771	1.85771	1.83935	1.83935	1.82099	1.82099	1.80263	1.80263	1.78427	1.78427
5.5	2.31677	2.31677	2.28004	2.26168	2.24332	2.18823	2.16987	2.16987	2.15151	2.13315	2.13315	2.11478	2.09642	2.0597	2.04134	2.02297	1.98625	1.94953	1.93116	1.89444	1.87608	1.87608	1.85771	1.85771	1.85771	1.85771	1.85771	1.85771	1.85771	1.85771	1.83935	1.83935	1.83935	1.82099	1.82099	1.82099	1.82099	1.82099	1.82099	1.82099	1.82099	1.80263	1.80263	1.80263	1.78427	1.78427	1.7659	1.7659	1.7659
5.4	2.29841	2.28004	2.26168	2.24332	2.2066	2.16987	2.15151	2.15151	2.13315	2.09642	2.09642	2.07806	2.0597	2.04134	2.02297	1.98625	1.94953	1.93116	1.89444	1.87608	1.85771	1.85771	1.83935	1.83935	1.83935	1.83935	1.83935	1.83935	1.83935	1.83935	1.82099	1.82099	1.82099	1.82099	1.80263	1.80263	1.80263	1.80263	1.80263	1.80263	1.80263	1.78427	1.78427	1.7659	1.7659	1.74754	1.74754	1.74754	1.74754
5.3	2.28004	2.26168	2.24332	2.2066	2.18823	2.15151	2.13315	2.11478	2.09642	2.07806	2.07806	2.0597	2.04134	2.02297	1.98625	1.94953	1.93116	1.89444	1.87608	1.85771	1.83935	1.83935	1.82099	1.80263	1.80263	1.82099	1.82099	1.82099	1.82099	1.82099	1.80263	1.80263	1.78427	1.78427	1.78427	1.78427	1.78427	1.78427	1.7659	1.7659	1.7659	1.7659	1.7659	1.74754	1.74754	1.74754	1.72918	1.72918	1.72918
5.2	2.26168	2.24332	2.2066	2.16987	2.15151	2.13315	2.09642	2.09642	2.07806	2.0597	2.04134	2.02297	2.02297	1.98625	1.94953	1.93116	1.89444	1.87608	1.83935	1.82099	1.80263	1.78427	1.78427	1.78427	1.78427	1.78427	1.78427	1.78427	1.78427	1.78427	1.78427	1.7659	1.7659	1.7659	1.7659	1.7659	1.7659	1.7659	1.7659	1.7659	1.74754	1.74754	1.72918	1.72918	1.72918	1.71082	1.71082	1.71082	1.69246
5.1	2.24332	2.2066	2.18823	2.15151	2.13315	2.09642	2.07806	2.07806	2.0597	2.04134	2.02297	2.00461	1.98625	1.96789	1.93116	1.89444	1.87608	1.83935	1.82099	1.78427	1.7659	1.7659	1.74754	1.72918	1.72918	1.7659	1.7659	1.7659	1.7659	1.74754	1.74754	1.74754	1.72918	1.72918	1.72918	1.72918	1.72918	1.72918	1.72918	1.72918	1.72918	1.71082	1.71082	1.71082	1.69246	1.69246	1.69246	1.67409	1.67409
5	2.2066	2.16987	2.15151	2.13315	2.09642	2.07806	2.0597	2.0597	2.02297	2.00461	2.00461	1.98625	1.96789	1.93116	1.89444	1.87608	1.83935	1.82099	1.78427	1.7659	1.74754	1.72918	1.71082	1.71082	1.71082	1.71082	1.71082	1.71082	1.72918	1.72918	1.72918	1.69246	1.69246	1.69246	1.69246	1.69246	1.69246	1.69246	1.69246	1.69246	1.69246	1.69246	1.69246	1.67409	1.67409	1.67409	1.63737	1.63737	1.63737
4.9	2.2066	2.16987	2.13315	2.09642	2.07806	2.0597	2.04134	2.02297	2.00461	1.98625	1.96789	1.94953	1.93116	1.89444	1.87608	1.83935	1.82099	1.78427	1.7659	1.72918	1.71082	1.71082	1.69246	1.69246	1.69246	1.69246	1.69246	1.69246	1.69246	1.69246	1.69246	1.69246	1.67409	1.67409	1.67409	1.67409	1.67409	1.67409	1.67409	1.67409	1.67409	1.65573	1.63737	1.63737	1.63737	1.63737	1.61901	1.61901	1.61901
4.8	2.16987	2.15151	2.11478	2.07806	2.07806	2.04134	2.02297	2.00461	1.98625	1.96789	1.93116	1.93116	1.89444	1.87608	1.83935	1.82099	1.78427	1.7659	1.72918	1.71082	1.69246	1.69246	1.67409	1.67409	1.67409	1.67409	1.67409	1.67409	1.67409	1.67409	1.67409	1.67409	1.65573	1.65573	1.65573	1.65573	1.65573	1.65573	1.65573	1.63737	1.63737	1.63737	1.63737	1.61901	1.61901	1.61901	1.60064	1.60064	1.60064
4.7	2.15151	2.11478	2.07806	2.0597	2.04134	2.00461	2.00461	1.96789	1.96789	1.93116	1.9128	1.89444	1.87608	1.83935	1.82099	1.78427	1.7659	1.72918	1.71082	1.69246	1.67409	1.67409	1.65573	1.65573	1.65573	1.65573	1.65573	1.65573	1.65573	1.65573	1.63737	1.63737	1.63737	1.63737	1.63737	1.63737	1.63737	1.63737	1.63737	1.61901	1.61901	1.61901	1.61901	1.60064	1.60064	1.58228	1.58228	1.58228	1.58228
4.6	2.13315	2.09642	2.07806	2.04134	2.02297	2.00461	1.96789	1.96789	1.93116	1.9128	1.89444	1.85771	1.83935	1.82099	1.78427	1.7659	1.72918	1.71082	1.69246	1.65573	1.65573	1.65573	1.61901	1.61901	1.61901	1.63737	1.63737	1.63737	1.63737	1.63737	1.63737	1.61901	1.61901	1.61901	1.61901	1.61901	1.61901	1.61901	1.60064	1.60064	1.60064	1.60064	1.58228	1.58228	1.58228	1.58228	1.56392	1.56392	1.56392
4.5	2.13315	2.07806	2.04134	2.02297	2.00461	1.96789	1.94953	1.93116	1.89444	1.87608	1.85771	1.83935	1.82099	1.80263	1.7659	1.74754	1.71082	1.69246	1.65573	1.61901	1.61901	1.60064	1.60064	1.58228	1.58228	1.61901	1.61901	1.61901	1.61901	1.61901	1.61901	1.60064	1.58228	1.58228	1.58228	1.58228	1.58228	1.58228	1.60064	1.58228	1.58228	1.58228	1.58228	1.56392	1.56392	1.54556	1.54556	1.5272	1.5272
4.4	2.09642	2.0597	2.04134	2.00461	1.96789	1.94953	1.93116	1.89444	1.87608	1.85771	1.83935	1.82099	1.80263	1.7659	1.74754	1.71082	1.69246	1.65573	1.61901	1.60064	1.60064	1.58228	1.56392	1.56392	1.54556	1.56392	1.56392	1.56392	1.56392	1.56392	1.56392	1.56392	1.54556	1.54556	1.54556	1.54556	1.54556	1.54556	1.56392	1.56392	1.56392	1.56392	1.54556	1.54556	1.5272	1.5272	1.5272	1.50883	1.50883
4.3	2.09642	2.04134	2.00461	1.96789	1.96789	1.93116	1.89444	1.87608	1.85771	1.83935	1.82099	1.80263	1.7659	1.74754	1.71082	1.69246	1.65573	1.61901	1.60064	1.58228	1.56392	1.54556	1.5272	1.5272	1.5272	1.5272	1.5272	1.5272	1.5272	1.5272	1.5272	1.5272	1.5272	1.5272	1.5272	1.5272	1.5272	1.5272	1.5272	1.5272	1.5272	1.50883	1.50883	1.50883	1.50883	1.49047	1.47211	1.47211	1.47211
4.2	2.0597	2.04134	1.98625	1.96789	1.94953	1.9128	1.87608	1.85771	1.83935	1.82099	1.78427	1.7659	1.74754	1.71082	1.69246	1.65573	1.61901	1.60064	1.58228	1.56392	1.5272	1.5272	1.5272	1.50883	1.50883	1.50883	1.50883	1.50883	1.50883	1.50883	1.50883	1.50883	1.49047	1.49047	1.49047	1.49047	1.49047	1.49047	1.49047	1.49047	1.49047	1.49047	1.47211	1.47211	1.47211	1.47211	1.45375	1.45375	1.45375
4.1	2.04134	2.00461	1.96789	1.94953	1.9128	1.87608	1.85771	1.83935	1.82099	1.78427	1.7659	1.74754	1.71082	1.69246	1.65573	1.61901	1.60064	1.56392	1.54556	1.5272	1.50883	1.50883	1.50883	1.50883	1.49047	1.50883	1.50883	1.50883	1.49047	1.49047	1.49047	1.49047	1.49047	1.49047	1.49047	1.49047	1.49047	1.49047	1.47211	1.47211	1.47211	1.47211	1.47211	1.45375	1.45375	1.45375	1.45375	1.43539	1.43539
4	2.04134	1.96789	1.94953	1.93116	1.89444	1.87608	1.83935	1.82099	1.80263	1.7659	1.74754	1.71082	1.69246	1.65573	1.63737	1.60064	1.58228	1.54556	1.5272	1.50883	1.49047	1.49047	1.47211	1.47211	1.47211	1.47211	1.47211	1.47211	1.49047	1.49047	1.49047	1.49047	1.47211	1.47211	1.45375	1.45375	1.45375	1.45375	1.47211	1.45375	1.45375	1.45375	1.45375	1.43539	1.43539	1.43539	1.43539	1.41702	1.41702
3.9	2.02297	1.96789	1.93116	1.9128	1.87608	1.83935	1.82099	1.80263	1.7659	1.74754	1.71082	1.69246	1.67409	1.63737	1.60064	1.58228	1.56392	1.5272	1.50883	1.49047	1.47211	1.47211	1.45375	1.45375	1.45375	1.45375	1.45375	1.45375	1.45375	1.45375	1.45375	1.45375	1.45375	1.45375	1.45375	1.45375	1.43539	1.43539	1.43539	1.43539	1.43539	1.43539	1.43539	1.41702	1.41702	1.41702	1.41702	1.39866	1.39866
3.8	1.98625	1.94953	1.9128	1.87608	1.87608	1.82099	1.80263	1.7659	1.74754	1.71082	1.69246	1.65573	1.63737	1.61901	1.58228	1.56392	1.5272	1.50883	1.49047	1.45375	1.43539	1.43539	1.41702	1.41702	1.41702	1.43539	1.45375	1.45375	1.45375	1.45375	1.45375	1.43539	1.41702	1.43539	1.41702	1.41702	1.41702	1.41702	1.41702	1.41702	1.41702	1.41702	1.41702	1.39866	1.39866	1.39866	1.3803	1.36194	1.36194
3.7	1.96789	1.93116	1.89444	1.87608	1.83935	1.80263	1.78427	1.74754	1.71082	1.69246	1.65573	1.65573	1.61901	1.58228	1.56392	1.5272	1.50883	1.49047	1.45375	1.43539	1.41702	1.41702	1.39866	1.39866	1.39866	1.39866	1.39866	1.39866	1.41702	1.41702	1.39866	1.39866	1.3803	1.3803	1.3803	1.3803	1.3803	1.39866	1.39866	1.39866	1.39866	1.39866	1.39866	1.3803	1.36194	1.36194	1.34357	1.34357	1.34357
3.6	1.96789	1.9128	1.87608	1.85771	1.82099	1.80263	1.7659	1.71082	1.69246	1.65573	1.65573	1.63737	1.60064	1.58228	1.54556	1.50883	1.49047	1.45375	1.43539	1.41702	1.39866	1.39866	1.3803	1.3803	1.36194	1.3803	1.3803	1.3803	1.3803	1.36194	1.36194	1.36194	1.36194	1.36194	1.36194	1.36194	1.36194	1.36194	1.36194	1.36194	1.36194	1.36194	1.34357	1.34357	1.34357	1.32521	1.32521	1.32521	1.32521
3.5	1.94953	1.9128	1.87608	1.83935	1.82099	1.78427	1.72918	1.69246	1.67409	1.65573	1.63737	1.60064	1.58228	1.54556	1.50883	1.49047	1.47211	1.41702	1.41702	1.39866	1.3803	1.36194	1.36194	1.34357	1.34357	1.36194	1.36194	1.36194	1.36194	1.36194	1.34357	1.34357	1.34357	1.34357	1.34357	1.34357	1.34357	1.34357	1.34357	1.34357	1.34357	1.32521	1.32521	1.32521	1.32521	1.30685	1.30685	1.30685	1.30685
3.4	1.93116	1.87608	1.83935	1.82099	1.80263	1.7659	1.71082	1.69246	1.65573	1.63737	1.60064	1.58228	1.54556	1.5272	1.49047	1.47211	1.43539	1.41702	1.3803	1.36194	1.34357	1.34357	1.34357	1.34357	1.32521	1.34357	1.34357	1.34357	1.34357	1.34357	1.34357	1.32521	1.32521	1.32521	1.32521	1.32521	1.32521	1.32521	1.32521	1.32521	1.32521	1.32521	1.30685	1.30685	1.30685	1.28849	1.28849	1.28849	1.28849
3.3	1.9128	1.85771	1.82099	1.80263	1.78427	1.72918	1.69246	1.65573	1.63737	1.61901	1.56392	1.54556	1.5272	1.50883	1.47211	1.43539	1.41702	1.3803	1.36194	1.34357	1.34357	1.32521	1.32521	1.32521	1.32521	1.32521	1.32521	1.32521	1.32521	1.32521	1.32521	1.32521	1.30685	1.30685	1.30685	1.30685	1.30685	1.30685	1.30685	1.30685	1.30685	1.30685	1.28849	1.28849	1.28849	1.28849	1.28849	1.27013	1.27013
3.2	1.9128	1.85771	1.82099	1.80263	1.7659	1.71082	1.67409	1.65573	1.61901	1.58228	1.54556	1.5272	1.50883	1.47211	1.43539	1.41702	1.39866	1.36194	1.34357	1.32521	1.32521	1.30685	1.28849	1.28849	1.28849	1.30685	1.30685	1.30685	1.30685	1.30685	1.30685	1.30685	1.28849	1.28849	1.28849	1.28849	1.28849	1.28849	1.28849	1.28849	1.28849	1.28849	1.28849	1.27013	1.27013	1.27013	1.25176	1.25176	1.25176
3.1	1.87608	1.83935	1.80263	1.78427	1.7659	1.69246	1.67409	1.63737	1.60064	1.56392	1.5272	1.50883	1.47211	1.45375	1.41702	1.39866	1.36194	1.34357	1.32521	1.30685	1.28849	1.28849	1.27013	1.27013	1.27013	1.28849	1.28849	1.28849	1.28849	1.28849	1.28849	1.28849	1.27013	1.27013	1.27013	1.27013	1.27013	1.27013	1.27013	1.27013	1.27013	1.27013	1.27013	1.25176	1.25176	1.25176	1.25176	1.2334	1.2334
3	1.85771	1.83935	1.80263	1.7659	1.74754	1.67409	1.65573	1.61901	1.56392	1.5272	1.50883	1.49047	1.45375	1.43539	1.39866	1.36194	1.34357	1.32521	1.30685	1.27013	1.27013	1.27013	1.25176	1.25176	1.25176	1.25176	1.25176	1.25176	1.25176	1.27013	1.27013	1.27013	1.2334	1.2334	1.2334	1.2334	1.2334	1.2334	1.25176	1.25176	1.25176	1.25176	1.25176	1.2334	1.2334	1.2334	1.2334	1.21504	1.19668
2.9	1.85771	1.82099	1.7659	1.74754	1.72918	1.67409	1.61901	1.56392	1.54556	1.50883	1.49047	1.47211	1.43539	1.41702	1.3803	1.36194	1.32521	1.30685	1.27013	1.25176	1.25176	1.25176	1.2334	1.2334	1.2334	1.2334	1.2334	1.2334	1.2334	1.2334	1.2334	1.2334	1.2334	1.2334	1.21504	1.21504	1.21504	1.21504	1.21504	1.21504	1.21504	1.21504	1.21504	1.21504	1.21504	1.19668	1.19668	1.17832	1.17832
2.8	1.83935	1.80263	1.7659	1.72918	1.69246	1.65573	1.60064	1.56392	1.5272	1.49047	1.47211	1.43539	1.41702	1.39866	1.36194	1.32521	1.30685	1.28849	1.25176	1.25176	1.2334	1.2334	1.21504	1.21504	1.21504	1.21504	1.21504	1.21504	1.21504	1.21504	1.21504	1.21504	1.19668	1.19668	1.21504	1.21504	1.21504	1.21504	1.21504	1.21504	1.19668	1.19668	1.19668	1.17832	1.17832	1.17832	1.17832	1.17832	1.17832
2.7	1.82099	1.7659	1.74754	1.72918	1.67409	1.63737	1.58228	1.54556	1.5272	1.47211	1.45375	1.43539	1.39866	1.36194	1.34357	1.30685	1.28849	1.27013	1.25176	1.2334	1.21504	1.21504	1.19668	1.19668	1.19668	1.19668	1.19668	1.19668	1.19668	1.19668	1.19668	1.19668	1.19668	1.19668	1.19668	1.19668	1.19668	1.19668	1.19668	1.19668	1.19668	1.17832	1.17832	1.17832	1.17832	1.17832	1.15995	1.15995	1.15995
2.6	1.82099	1.7659	1.72918	1.69246	1.67409	1.61901	1.56392	1.5272	1.50883	1.45375	1.43539	1.41702	1.3803	1.36194	1.32521	1.30685	1.27013	1.25176	1.2334	1.21504	1.19668	1.19668	1.19668	1.19668	1.19668	1.19668	1.19668	1.19668	1.19668	1.19668	1.17832	1.17832	1.17832	1.17832	1.17832	1.17832	1.17832	1.17832	1.17832	1.17832	1.17832	1.17832	1.15995	1.15995	1.15995	1.14159	1.14159	1.14159	1.14159
2.5	1.78427	1.74754	1.71082	1.69246	1.65573	1.58228	1.54556	1.50883	1.47211	1.45375	1.41702	1.3803	1.36194	1.32521	1.30685	1.28849	1.25176	1.2334	1.21504	1.19668	1.19668	1.17832	1.17832	1.17832	1.17832	1.17832	1.17832	1.17832	1.17832	1.15995	1.15995	1.15995	1.15995	1.15995	1.15995	1.15995	1.15995	1.15995	1.15995	1.15995	1.15995	1.14159	1.14159	1.14159	1.14159	1.14159	1.12323	1.12323	1.12323
2.4	1.78427	1.72918	1.69246	1.67409	1.63737	1.56392	1.5272	1.49047	1.45375	1.41702	1.39866	1.36194	1.32521	1.30685	1.28849	1.27013	1.25176	1.21504	1.19668	1.17832	1.15995	1.15995	1.15995	1.15995	1.15995	1.15995	1.15995	1.15995	1.15995	1.15995	1.15995	1.15995	1.14159	1.14159	1.14159	1.14159	1.14159	1.14159	1.14159	1.14159	1.14159	1.14159	1.12323	1.12323	1.12323	1.12323	1.12323	1.10487	1.10487
2.3	1.74754	1.72918	1.69246	1.67409	1.63737	1.54556	1.5272	1.47211	1.43539	1.41702	1.36194	1.34357	1.32521	1.30685	1.27013	1.25176	1.21504	1.19668	1.17832	1.15995	1.14159	1.14159	1.14159	1.12323	1.12323	1.14159	1.14159	1.14159	1.14159	1.14159	1.14159	1.14159	1.14159	1.12323	1.12323	1.12323	1.12323	1.12323	1.12323	1.12323	1.12323	1.12323	1.12323	1.10487	1.10487	1.10487	1.10487	1.10487	1.10487
2.2	1.72918	1.71082	1.69246	1.63737	1.61901	1.54556	1.50883	1.45375	1.41702	1.3803	1.34357	1.32521	1.30685	1.28849	1.27013	1.21504	1.19668	1.15995	1.15995	1.14159	1.12323	1.12323	1.10487	1.10487	1.10487	1.10487	1.10487	1.10487	1.12323	1.12323	1.12323	1.12323	1.0865	1.10487	1.10487	1.10487	1.10487	1.10487	1.10487	1.10487	1.10487	1.10487	1.10487	1.10487	1.10487	1.10487	1.10487	1.0865	1.0865
2.1	1.72918	1.69246	1.67409	1.63737	1.60064	1.5272	1.49047	1.43539	1.39866	1.36194	1.34357	1.30685	1.28849	1.27013	1.21504	1.19668	1.17832	1.15995	1.14159	1.12323	1.10487	1.10487	1.0865	1.0865	1.0865	1.0865	1.0865	1.0865	1.0865	1.0865	1.0865	1.0865	1.0865	1.0865	1.0865	1.0865	1.0865	1.0865	1.10487	1.10487	1.10487	1.10487	1.0865	1.0865	1.0865	1.0865	1.0865	1.0865	1.06814
2	1.72918	1.69246	1.67409	1.61901	1.60064	1.50883	1.47211	1.41702	1.3803	1.34357	1.32521	1.30685	1.27013	1.25176	1.21504	1.17832	1.15995	1.14159	1.12323	1.10487	1.10487	1.0865	1.0865	1.0865	1.06814	1.0865	1.0865	1.0865	1.0865	1.0865	1.0865	1.0865	1.06814	1.06814	1.06814	1.06814	1.06814	1.06814	1.06814	1.06814	1.06814	1.06814	1.06814	1.06814	1.06814	1.06814	1.04978	1.04978	1.04978
1.9	1.71082	1.69246	1.65573	1.61901	1.56392	1.49047	1.45375	1.41702	1.36194	1.32521	1.30685	1.28849	1.27013	1.21504	1.19668	1.17832	1.14159	1.12323	1.10487	1.0865	1.0865	1.0865	1.06814	1.06814	1.06814	1.06814	1.06814	1.06814	1.06814	1.06814	1.06814	1.06814	1.06814	1.06814	1.06814	1.06814	1.06814	1.06814	1.06814	1.06814	1.06814	1.06814	1.06814	1.04978	1.04978	1.04978	1.04978	1.03142	1.03142
1.8	1.69246	1.67409	1.61901	1.60064	1.54556	1.47211	1.41702	1.39866	1.34357	1.32521	1.28849	1.27013	1.2334	1.19668	1.17832	1.15995	1.14159	1.10487	1.10487	1.0865	1.06814	1.06814	1.06814	1.06814	1.06814	1.06814	1.06814	1.06814	1.06814	1.06814	1.06814	1.06814	1.04978	1.04978	1.04978	1.04978	1.04978	1.04978	1.04978	1.04978	1.04978	1.04978	1.04978	1.03142	1.03142	1.03142	1.01306	1.01306	1.01306
1.7	1.69246	1.67409	1.61901	1.60064	1.54556	1.47211	1.41702	1.3803	1.34357	1.30685	1.28849	1.25176	1.21504	1.19668	1.15995	1.14159	1.10487	1.10487	1.0865	1.06814	1.06814	1.06814	1.04978	1.04978	1.04978	1.04978	1.04978	1.04978	1.04978	1.04978	1.04978	1.04978	1.03142	1.03142	1.03142	1.03142	1.03142	1.03142	1.03142	1.03142	1.03142	1.03142	1.03142	1.01306	1.01306	1.01306	1.01306	1.01306	1.01306
1.6	1.69246	1.65573	1.61901	1.58228	1.5272	1.47211	1.41702	1.3803	1.32521	1.30685	1.27013	1.2334	1.19668	1.17832	1.15995	1.14159	1.10487	1.0865	1.06814	1.06814	1.04978	1.04978	1.04978	1.03142	1.03142	1.03142	1.03142	1.03142	1.03142	1.03142	1.03142	1.03142	1.03142	1.03142	1.03142	1.03142	1.03142	1.03142	1.03142	1.03142	1.01306	1.01306	1.01306	1.01306	1.01306	1.01306	1.01306	0.994694	0.994694
1.5	1.67409	1.63737	1.61901	1.56392	1.50883	1.45375	1.39866	1.3803	1.32521	1.28849	1.27013	1.2334	1.19668	1.17832	1.14159	1.12323	1.10487	1.06814	1.06814	1.04978	1.04978	1.03142	1.03142	1.03142	1.03142	1.03142	1.03142	1.03142	1.03142	1.03142	1.03142	1.03142	1.01306	1.01306	1.01306	1.01306	1.01306	1.01306	1.01306	1.01306	1.01306	1.01306	1.01306	1.01306	1.01306	1.01306	0.994694	0.994694	0.994694
1.4	1.67409	1.63737	1.61901	1.56392	1.50883	1.45375	1.3803	1.36194	1.30685	1.28849	1.25176	1.21504	1.17832	1.15995	1.14159	1.10487	1.0865	1.06814	1.04978	1.04978	1.03142	1.03142	1.03142	1.03142	1.01306	1.01306	1.01306	1.01306	1.01306	1.01306	1.01306	1.01306	1.01306	1.01306	1.01306	1.01306	1.01306	1.01306	1.01306	1.01306	1.01306	1.01306	1.01306	1.01306	0.994694	0.994694	0.994694	0.994694	0.994694
1.3	1.65573	1.63737	1.60064	1.56392	1.50883	1.43539	1.3803	1.36194	1.30685	1.27013	1.2334	1.21504	1.17832	1.15995	1.14159	1.10487	1.06814	1.04978	1.04978	1.03142	1.03142	1.03142	1.03142	1.01306	1.01306	1.01306	1.01306	1.01306	1.01306	1.01306	1.01306	1.01306	1.01306	1.01306	1.01306	1.01306	1.01306	1.01306	1.01306	1.01306	1.01306	1.01306	1.01306	0.994694	0.994694	0.994694	0.994694	0.994694	0.994694
1.2	1.65573	1.61901	1.60064	1.5272	1.50883	1.43539	1.3803	1.36194	1.28849	1.27013	1.2334	1.21504	1.15995	1.14159	1.12323	1.0865	1.06814	1.04978	1.03142	1.03142	1.03142	1.01306	1.01306	1.01306	1.01306	1.01306	1.01306	1.01306	1.01306	1.01306	1.01306	1.01306	1.01306	1.01306	1.01306	1.01306	1.01306	1.01306	1.01306	1.01306	1.01306	0.994694	0.994694	0.994694	0.994694	0.994694	0.994694	0.994694	0.994694
1.1	1.63737	1.60064	1.58228	1.50883	1.50883	1.41702	1.36194	1.30685	1.28849	1.2334	1.21504	1.17832	1.14159	1.12323	1.10487	1.06814	1.04978	1.03142	1.03142	1.03142	1.01306	1.01306	1.01306	1.01306	1.01306	1.01306	1.01306	1.01306	1.01306	1.01306	1.01306	1.01306	1.01306	1.01306	1.01306	1.01306	1.01306	1.01306	0.994694	0.994694	0.994694	0.994694	0.994694	0.994694	0.994694	0.994694	0.994694	0.994694	0.994694
1	1.61901	1.60064	1.58228	1.50883	1.49047	1.41702	1.36194	1.30685	1.27013	1.2334	1.21504	1.17832	1.14159	1.12323	1.0865	1.04978	1.04978	1.03142	1.03142	1.01306	1.01306	1.01306	1.01306	1.01306	1.01306	1.01306	1.01306	1.01306	1.01306	1.01306	1.01306	1.01306	1.01306	0.994694	1.01306	0.994694	0.994694	0.994694	0.994694	0.994694	0.994694	0.994694	0.994694	0.994694	0.994694	0.994694	0.994694	0.994694	0.994694
0.9	1.60064	1.58228	1.5272	1.50883	1.43539	1.3803	1.34357	1.30685	1.27013	1.2334	1.17832	1.14159	1.12323	1.10487	1.06814	1.04978	1.03142	1.03142	1.01306	0.994694	0.976332	0.95797	0.939608	0.939608	0.939608	0.994694	0.994694	0.994694	0.994694	0.994694	0.994694	0.994694	0.921246	0.921246	0.921246	0.921246	0.921246	0.939608	0.939608	0.939608	0.939608	0.939608	0.939608	0.939608	0.921246	0.921246	0.921246	0.921246	0.921246
0.8	1.58228	1.58228	1.50883	1.50883	1.43539	1.36194	1.34357	1.28849	1.27013	1.21504	1.17832	1.14159	1.12323	1.0865	1.04978	1.03142	1.03142	1.01306	0.994694	0.976332	0.939608	0.939608	0.939608	0.939608	0.921246	0.939608	0.921246	0.921246	0.921246	0.921246	0.921246	0.921246	0.921246	0.921246	0.921246	0.921246	0.921246	0.921246	0.921246	0.921246	0.921246	0.921246	0.921246	0.921246	0.921246	0.921246	0.921246	0.921246	0.902883
0.7	1.58228	1.56392	1.50883	1.49047	1.41702	1.36194	1.30685	1.27013	1.2334	1.17832	1.14159	1.12323	1.10487	1.06814	1.04978	1.03142	1.01306	0.994694	0.976332	0.95797	0.939608	0.939608	0.921246	0.921246	0.921246	0.921246	0.921246	0.921246	0.921246	0.921246	0.921246	0.921246	0.921246	0.921246	0.921246	0.921246	0.921246	0.921246	0.921246	0.921246	0.921246	0.921246	0.921246	0.921246	0.921246	0.921246	0.921246	0.902883	0.902883
0.6	1.58228	1.54556	1.50883	1.45375	1.41702	1.34357	1.30685	1.27013	1.2334	1.17832	1.14159	1.10487	1.0865	1.04978	1.03142	1.01306	0.994694	0.994694	0.95797	0.939608	0.939608	0.939608	0.921246	0.921246	0.921246	0.921246	0.921246	0.921246	0.921246	0.921246	0.921246	0.921246	0.921246	0.921246	0.921246	0.921246	0.921246	0.921246	0.921246	0.921246	0.921246	0.921246	0.921246	0.921246	0.921246	0.902883	0.902883	0.902883	0.902883
0.5	1.56392	1.5272	1.50883	1.45375	1.41702	1.34357	1.28849	1.27013	1.19668	1.17832	1.14159	1.10487	1.0865	1.04978	1.03142	1.01306	0.994694	0.976332	0.95797	0.939608	0.939608	0.921246	0.921246	0.921246	0.921246	0.921246	0.921246	0.921246	0.921246	0.921246	0.921246	0.921246	0.921246	0.921246	0.921246	0.921246	0.921246	0.921246	0.921246	0.921246	0.921246	0.921246	0.921246	0.921246	0.902883	0.902883	0.902883	0.902883	0.902883
0.4	1.56392	1.5272	1.49047	1.45375	1.39866	1.34357	1.28849	1.27013	1.19668	1.15995	1.14159	1.10487	1.06814	1.04978	1.03142	1.01306	0.994694	0.95797	0.95797	0.939608	0.921246	0.921246	0.921246	0.921246	0.921246	0.921246	0.921246	0.921246	0.921246	0.921246	0.921246	0.921246	0.921246	0.921246	0.921246	0.921246	0.921246	0.921246	0.921246	0.921246	0.921246	0.921246	0.921246	0.921246	0.902883	0.902883	0.902883	0.902883	0.902883
0.3	1.56392	1.5272	1.49047	1.45375	1.39866	1.34357	1.28849	1.27013	1.19668	1.15995	1.14159	1.10487	1.06814	1.04978	1.03142	1.01306	0.994694	0.95797	0.95797	0.939608	0.921246	0.921246	0.921246	0.921246	0.921246	0.921246	0.921246	0.921246	0.921246	0.921246	0.921246	0.921246	0.921246	0.921246	0.921246	0.921246	0.921246	0.921246	0.921246	0.921246	0.921246	0.921246	0.921246	0.902883	0.902883	0.902883	0.902883	0.902883	0.902883
0.2	1.56392	1.5272	1.49047	1.45375	1.39866	1.34357	1.28849	1.25176	1.19668	1.15995	1.14159	1.10487	1.06814	1.04978	1.03142	1.01306	0.994694	0.95797	0.939608	0.939608	0.921246	0.921246	0.921246	0.921246	0.921246	0.921246	0.921246	0.921246	0.921246	0.921246	0.921246	0.921246	0.921246	0.921246	0.921246	0.921246	0.921246	0.921246	0.921246	0.921246	0.921246	0.921246	0.902883	0.902883	0.902883	0.902883	0.902883	0.884521	0.884521
0.1	1.56392	1.5272	1.49047	1.45375	1.39866	1.34357	1.27013	1.25176	1.19668	1.15995	1.14159	1.10487	1.06814	1.04978	1.03142	1.01306	0.976332	0.95797	0.939608	0.921246	0.921246	0.921246	0.921246	0.921246	0.921246	0.921246	0.921246	0.921246	0.921246	0.921246	0.921246	0.921246	0.921246	0.921246	0.921246	0.921246	0.921246	0.921246	0.921246	0.921246	0.921246	0.902883	0.902883	0.902883	0.902883	0.902883	0.902883	0.884521	0.884521
0	1.56392	1.5272	1.49047	1.45375	1.39866	1.32521	1.27013	1.25176	1.17832	1.15995	1.12323	1.10487	1.06814	1.03142	1.03142	1.01306	0.976332	0.95797	0.939608	0.921246	0.921246	0.921246	0.921246	0.921246	0.921246	0.921246	0.921246	0.921246	0.921246	0.921246	0.921246	0.921246	0.921246	0.921246	0.921246	0.902883	0.902883	0.921246	0.921246	0.902883	0.902883	0.902883	0.902883	0.902883	0.902883	0.902883	0.884521	0.884521	0.884521
-0.1	1.56392	1.5272	1.49047	1.45375	1.39866	1.32521	1.27013	1.25176	1.17832	1.15995	1.12323	1.10487	1.06814	1.03142	1.03142	1.01306	0.976332	0.95797	0.939608	0.921246	0.921246	0.921246	0.921246	0.921246	0.921246	0.921246	0.921246	0.921246	0.921246	0.921246	0.921246	0.921246	0.921246	0.921246	0.921246	0.902883	0.902883	0.902883	0.902883	0.902883	0.902883	0.902883	0.902883	0.902883	0.902883	0.902883	0.884521	0.884521	0.884521
-0.2	1.56392	1.5272	1.49047	1.43539	1.39866	1.32521	1.27013	1.25176	1.17832	1.15995	1.12323	1.10487	1.06814	1.03142	1.01306	1.01306	0.976332	0.939608	0.939608	0.921246	0.921246	0.921246	0.921246	0.921246	0.921246	0.921246	0.921246	0.921246	0.921246	0.921246	0.921246	0.921246	0.921246	0.921246	0.902883	0.902883	0.902883	0.902883	0.902883	0.902883	0.902883	0.902883	0.902883	0.902883	0.884521	0.884521	0.884521	0.884521	0.884521
-0.3	1.56392	1.5272	1.49047	1.43539	1.39866	1.32521	1.27013	1.25176	1.17832	1.15995	1.12323	1.10487	1.06814	1.03142	1.01306	1.01306	0.976332	0.939608	0.939608	0.921246	0.921246	0.921246	0.921246	0.921246	0.921246	0.921246	0.921246	0.921246	0.921246	0.921246	0.921246	0.921246	0.921246	0.921246	0.902883	0.902883	0.902883	0.902883	0.902883	0.902883	0.902883	0.902883	0.902883	0.902883	0.884521	0.884521	0.884521	0.884521	0.884521
-0.4	1.56392	1.5272	1.49047	1.43539	1.39866	1.32521	1.27013	1.25176	1.17832	1.15995	1.12323	1.10487	1.06814	1.03142	1.01306	1.01306	0.976332	0.939608	0.939608	0.921246	0.921246	0.921246	0.921246	0.921246	0.921246	0.921246	0.921246	0.921246	0.921246	0.921246	0.921246	0.921246	0.921246	0.921246	0.902883	0.902883	0.902883	0.902883	0.902883	0.902883	0.902883	0.902883	0.902883	0.902883	0.884521	0.884521	0.884521	0.884521	0.884521
-0.5	1.56392	1.5272	1.49047	1.43539	1.39866	1.32521	1.27013	1.25176	1.17832	1.15995	1.12323	1.10487	1.06814	1.03142	1.01306	1.01306	0.976332	0.939608	0.939608	0.921246	0.921246	0.921246	0.921246	0.921246	0.921246	0.921246	0.921246	0.921246	0.921246	0.921246	0.921246	0.921246	0.921246	0.921246	0.902883	0.902883	0.902883	0.902883	0.902883	0.902883	0.902883	0.902883	0.902883	0.902883	0.884521	0.884521	0.884521	0.884521	0.884521
-0.6	1.56392	1.5272	1.49047	1.43539	1.39866	1.32521	1.27013	1.25176	1.17832	1.15995	1.12323	1.10487	1.06814	1.03142	1.01306	1.01306	0.976332	0.939608	0.939608	0.921246	0.921246	0.921246	0.921246	0.921246	0.921246	0.921246	0.921246	0.921246	0.921246	0.921246	0.921246	0.921246	0.921246	0.921246	0.902883	0.902883	0.902883	0.902883	0.902883	0.902883	0.902883	0.902883	0.902883	0.902883	0.884521	0.884521	0.884521	0.884521	0.884521
-0.7	1.56392	1.54556	1.49047	1.45375	1.39866	1.32521	1.27013	1.25176	1.17832	1.15995	1.14159	1.10487	1.06814	1.03142	1.01306	1.01306	0.976332	0.939608	0.939608	0.939608	0.921246	0.921246	0.921246	0.921246	0.921246	0.921246	0.921246	0.921246	0.921246	0.921246	0.921246	0.921246	0.921246	0.921246	0.921246	0.902883	0.902883	0.902883	0.902883	0.902883	0.902883	0.902883	0.902883	0.902883	0.902883	0.902883	0.884521	0.884521	0.884521
-0.8	1.56392	1.54556	1.49047	1.45375	1.39866	1.32521	1.27013	1.25176	1.17832	1.15995	1.14159	1.10487	1.0865	1.04978	1.03142	1.01306	0.994694	0.95797	0.939608	0.939608	0.921246	0.921246	0.921246	0.921246	0.921246	0.921246	0.921246	0.921246	0.921246	0.921246	0.921246	0.921246	0.921246	0.921246	0.921246	0.921246	0.902883	0.902883	0.902883	0.902883	0.902883	0.902883	0.902883	0.902883	0.902883	0.902883	0.902883	0.884521	0.884521
-0.9	1.56392	1.54556	1.49047	1.45375	1.39866	1.32521	1.28849	1.25176	1.21504	1.15995	1.14159	1.12323	1.0865	1.04978	1.03142	1.01306	1.01306	0.976332	0.939608	0.939608	0.939608	0.939608	0.921246	0.921246	0.921246	0.921246	0.921246	0.921246	0.921246	0.921246	0.921246	0.921246	0.921246	0.921246	0.921246	0.921246	0.921246	0.921246	0.921246	0.902883	0.902883	0.902883	0.902883	0.902883	0.902883	0.902883	0.902883	0.902883	0.884521
-1	1.58228	1.54556	1.5272	1.45375	1.41702	1.36194	1.30685	1.27013	1.2334	1.17832	1.14159	1.12323	1.10487	1.06814	1.04978	1.03142	1.01306	0.976332	0.95797	0.939608	0.939608	0.939608	0.939608	0.921246	0.921246	0.921246	0.921246	0.921246	0.921246	0.921246	0.921246	0.921246	0.921246	0.921246	0.921246	0.921246	0.921246	0.921246	0.921246	0.921246	0.921246	0.921246	0.921246	0.921246	0.921246	0.921246	0.921246	0.921246	0.902883
-1.1	1.58228	1.54556	1.5272	1.45375	1.41702	1.36194	1.32521	1.27013	1.2334	1.17832	1.14159	1.12323	1.10487	1.06814	1.04978	1.03142	1.01306	1.01306	0.95797	0.95797	0.939608	0.939608	0.939608	0.939608	0.939608	0.939608	0.939608	0.921246	0.921246	0.939608	0.939608	0.939608	0.939608	0.939608	0.939608	0.939608	0.939608	0.939608	0.939608	0.939608	0.939608	0.939608	0.939608	0.939608	0.939608	0.939608	0.921246	0.921246	0.921246
-1.2	1.60064	1.54556	1.5272	1.45375	1.41702	1.36194	1.32521	1.27013	1.25176	1.17832	1.15995	1.14159	1.10487	1.0865	1.04978	1.03142	1.03142	1.01306	0.976332	0.95797	0.95797	0.939608	0.939608	0.939608	0.939608	0.939608	0.939608	0.939608	0.939608	0.939608	0.939608	0.939608	0.939608	0.939608	0.939608	0.939608	0.939608	0.939608	0.939608	0.939608	0.939608	0.939608	0.939608	0.939608	0.939608	0.939608	0.939608	0.939608	0.921246
-1.3	1.60064	1.56392	1.5272	1.47211	1.41702	1.3803	1.32521	1.28849	1.25176	1.21504	1.15995	1.14159	1.12323	1.0865	1.06814	1.04978	1.03142	1.03142	1.01306	0.976332	0.95797	0.95797	0.95797	0.939608	0.939608	0.95797	0.939608	0.939608	0.939608	0.939608	0.95797	0.939608	0.939608	0.939608	0.939608	0.939608	0.939608	0.939608	0.939608	0.939608	0.939608	0.939608	0.939608	0.939608	0.939608	0.939608	0.939608	0.939608	0.939608
-1.4	1.60064	1.58228	1.5272	1.49047	1.43539	1.3803	1.32521	1.28849	1.25176	1.21504	1.17832	1.14159	1.12323	1.0865	1.0865	1.04978	1.03142	1.03142	1.01306	0.976332	0.95797	0.95797	0.95797	0.95797	0.95797	0.95797	0.95797	0.95797	0.95797	0.95797	0.95797	0.95797	0.939608	0.939608	0.939608	0.939608	0.939608	0.939608	0.939608	0.939608	0.939608	0.939608	0.939608	0.939608	0.939608	0.939608	0.939608	0.939608	0.939608
-1.5	1.60064	1.60064	1.54556	1.50883	1.43539	1.39866	1.32521	1.28849	1.27013	1.21504	1.17832	1.15995	1.14159	1.0865	1.0865	1.06814	1.04978	1.03142	1.03142	1.01306	0.976332	0.95797	0.95797	0.95797	0.95797	0.95797	0.95797	0.95797	0.95797	0.95797	0.95797	0.95797	0.95797	0.95797	0.95797	0.939608	0.939608	0.939608	0.939608	0.939608	0.939608	0.939608	0.95797	0.95797	0.95797	0.95797	0.95797	0.939608	0.939608
-1.6	1.60064	1.60064	1.54556	1.50883	1.43539	1.39866	1.34357	1.30685	1.27013	1.25176	1.21504	1.15995	1.14159	1.10487	1.0865	1.06814	1.04978	1.03142	1.03142	1.01306	1.01306	0.976332	0.976332	0.95797	0.976332	0.976332	0.95797	0.95797	0.95797	0.95797	0.95797	0.95797	0.95797	0.95797	0.95797	0.95797	0.95797	0.95797	0.95797	0.939608	0.95797	0.95797	0.95797	0.95797	0.95797	0.95797	0.95797	0.95797	0.95797
-1.7	1.61901	1.60064	1.56392	1.5272	1.45375	1.39866	1.34357	1.32521	1.28849	1.25176	1.21504	1.17832	1.14159	1.12323	1.0865	1.0865	1.06814	1.04978	1.03142	1.03142	1.01306	0.994694	0.976332	0.976332	0.976332	0.976332	0.976332	0.976332	0.976332	0.976332	0.976332	0.976332	0.976332	0.95797	0.95797	0.95797	0.95797	0.95797	0.95797	0.95797	0.95797	0.95797	0.95797	0.95797	0.95797	0.95797	0.95797	0.95797	0.95797
-1.8	1.61901	1.60064	1.58228	1.5272	1.49047	1.41702	1.34357	1.32521	1.28849	1.27013	1.2334	1.21504	1.17832	1.14159	1.10487	1.0865	1.06814	1.06814	1.04978	1.03142	1.03142	1.01306	1.01306	0.976332	0.994694	0.994694	0.976332	0.976332	0.994694	0.976332	0.994694	0.976332	0.976332	0.976332	0.976332	0.95797	0.95797	0.95797	0.95797	0.95797	0.95797	0.95797	0.976332	0.976332	0.976332	0.976332	0.976332	0.976332	0.976332
-1.9	1.63737	1.61901	1.60064	1.5272	1.49047	1.41702	1.36194	1.34357	1.30685	1.27013	1.25176	1.21504	1.17832	1.14159	1.12323	1.10487	1.0865	1.06814	1.04978	1.04978	1.03142	1.03142	1.01306	1.01306	1.01306	1.01306	0.994694	0.994694	0.994694	0.994694	0.994694	0.994694	0.994694	0.976332	0.976332	0.976332	0.976332	0.976332	0.976332	0.976332	0.976332	0.976332	0.976332	0.976332	0.976332	0.976332	0.976332	0.976332	0.976332
-2	1.63737	1.61901	1.61901	1.54556	1.50883	1.43539	1.39866	1.34357	1.30685	1.28849	1.27013	1.25176	1.21504	1.15995	1.14159	1.12323	1.0865	1.0865	1.06814	1.06814	1.04978	1.04978	1.03142	1.03142	1.03142	1.01306	1.01306	1.01306	0.994694	0.994694	0.994694	0.994694	0.994694	0.994694	0.994694	0.994694	0.994694	0.976332	0.994694	0.994694	0.994694	0.994694	0.994694	0.994694	0.994694	0.994694	0.994694	0.994694	0.976332
-2.1	1.67409	1.61901	1.61901	1.54556	1.50883	1.45375	1.39866	1.34357	1.32521	1.30685	1.28849	1.25176	1.21504	1.17832	1.14159	1.12323	1.10487	1.0865	1.0865	1.06814	1.06814	1.04978	1.04978	1.04978	1.04978	1.04978	1.03142	1.01306	1.01306	1.01306	1.01306	0.994694	0.994694	0.994694	0.994694	0.994694	0.994694	0.994694	0.994694	0.994694	0.994694	0.994694	0.994694	0.994694	0.994694	0.994694	0.994694	0.994694	0.994694
-2.2	1.69246	1.63737	1.61901	1.56392	1.5272	1.47211	1.41702	1.36194	1.34357	1.30685	1.28849	1.27013	1.25176	1.21504	1.17832	1.14159	1.12323	1.10487	1.0865	1.0865	1.06814	1.06814	1.04978	1.04978	1.04978	1.04978	1.04978	1.03142	1.03142	1.01306	1.01306	1.01306	1.01306	1.01306	1.01306	1.01306	1.01306	1.01306	1.01306	1.01306	1.01306	1.01306	1.01306	1.01306	1.01306	1.01306	1.01306	1.01306	1.01306
-2.3	1.71082	1.65573	1.61901	1.58228	1.5272	1.47211	1.43539	1.39866	1.34357	1.32521	1.30685	1.28849	1.27013	1.2334	1.19668	1.17832	1.14159	1.12323	1.10487	1.10487	1.0865	1.06814	1.06814	1.06814	1.06814	1.06814	1.04978	1.04978	1.04978	1.04978	1.03142	1.03142	1.03142	1.03142	1.01306	1.01306	1.01306	1.01306	1.01306	1.01306	1.01306	1.01306	1.01306	1.01306	1.01306	1.01306	1.01306	1.01306	1.01306
-2.4	1.71082	1.69246	1.65573	1.60064	1.5272	1.49047	1.43539	1.39866	1.36194	1.34357	1.32521	1.30685	1.28849	1.25176	1.21504	1.17832	1.15995	1.14159	1.12323	1.10487	1.10487	1.0865	1.06814	1.06814	1.06814	1.06814	1.06814	1.06814	1.06814	1.06814	1.06814	1.04978	1.04978	1.03142	1.03142	1.03142	1.03142	1.03142	1.03142	1.03142	1.03142	1.03142	1.03142	1.03142	1.03142	1.03142	1.03142	1.03142	1.03142
-2.5	1.72918	1.69246	1.65573	1.61901	1.54556	1.50883	1.47211	1.43539	1.3803	1.36194	1.34357	1.32521	1.28849	1.27013	1.25176	1.21504	1.17832	1.15995	1.14159	1.12323	1.12323	1.10487	1.10487	1.0865	1.10487	1.0865	1.0865	1.0865	1.0865	1.0865	1.0865	1.06814	1.06814	1.06814	1.06814	1.06814	1.06814	1.06814	1.04978	1.04978	1.04978	1.04978	1.04978	1.04978	1.04978	1.04978	1.04978	1.04978	1.04978
-2.6	1.72918	1.71082	1.67409	1.61901	1.56392	1.50883	1.47211	1.43539	1.39866	1.3803	1.36194	1.34357	1.30685	1.28849	1.27013	1.2334	1.19668	1.17832	1.17832	1.14159	1.14159	1.12323	1.10487	1.10487	1.10487	1.10487	1.10487	1.10487	1.10487	1.0865	1.0865	1.0865	1.0865	1.0865	1.0865	1.0865	1.06814	1.06814	1.06814	1.06814	1.06814	1.04978	1.04978	1.04978	1.04978	1.04978	1.06814	1.06814	1.06814
-2.7	1.74754	1.71082	1.69246	1.63737	1.58228	1.5272	1.49047	1.47211	1.43539	1.39866	1.3803	1.36194	1.32521	1.30685	1.28849	1.25176	1.2334	1.19668	1.19668	1.17832	1.15995	1.14159	1.12323	1.12323	1.12323	1.12323	1.12323	1.10487	1.10487	1.10487	1.10487	1.10487	1.10487	1.10487	1.10487	1.0865	1.0865	1.0865	1.0865	1.0865	1.06814	1.06814	1.06814	1.06814	1.0865	1.0865	1.0865	1.0865	1.0865
-2.8	1.74754	1.72918	1.69246	1.63737	1.60064	1.54556	1.50883	1.47211	1.45375	1.43539	1.39866	1.3803	1.34357	1.32521	1.30685	1.28849	1.25176	1.2334	1.19668	1.19668	1.17832	1.15995	1.14159	1.14159	1.14159	1.14159	1.14159	1.12323	1.12323	1.12323	1.12323	1.10487	1.12323	1.12323	1.12323	1.12323	1.12323	1.10487	1.10487	1.10487	1.10487	1.10487	1.10487	1.10487	1.10487	1.10487	1.10487	1.10487	1.10487
-2.9	1.7659	1.72918	1.71082	1.67409	1.61901	1.58228	1.5272	1.50883	1.47211	1.45375	1.43539	1.39866	1.36194	1.34357	1.32521	1.30685	1.28849	1.25176	1.2334	1.21504	1.19668	1.19668	1.17832	1.15995	1.15995	1.15995	1.15995	1.14159	1.14159	1.14159	1.14159	1.14159	1.14159	1.12323	1.12323	1.12323	1.12323	1.12323	1.12323	1.12323	1.12323	1.12323	1.12323	1.12323	1.12323	1.12323	1.12323	1.12323	1.12323
-3	1.7659	1.74754	1.71082	1.69246	1.63737	1.58228	1.54556	1.50883	1.49047	1.47211	1.45375	1.43539	1.39866	1.3803	1.34357	1.32521	1.30685	1.28849	1.25176	1.25176	1.21504	1.21504	1.19668	1.19668	1.19668	1.19668	1.17832	1.15995	1.15995	1.15995	1.15995	1.14159	1.14159	1.14159	1.14159	1.14159	1.14159	1.14159	1.14159	1.12323	1.14159	1.14159	1.14159	1.14159	1.14159	1.14159	1.14159	1.14159	1.14159
-3.1	1.78427	1.7659	1.72918	1.69246	1.63737	1.61901	1.56392	1.5272	1.50883	1.50883	1.47211	1.45375	1.43539	1.39866	1.39866	1.34357	1.32521	1.30685	1.28849	1.27013	1.25176	1.2334	1.21504	1.21504	1.21504	1.21504	1.21504	1.19668	1.19668	1.17832	1.17832	1.15995	1.15995	1.15995	1.15995	1.15995	1.15995	1.15995	1.15995	1.14159	1.14159	1.15995	1.15995	1.15995	1.15995	1.15995	1.15995	1.15995	1.15995
-3.2	1.78427	1.7659	1.72918	1.71082	1.67409	1.63737	1.58228	1.56392	1.5272	1.5272	1.50883	1.47211	1.45375	1.43539	1.41702	1.39866	1.34357	1.32521	1.30685	1.28849	1.27013	1.25176	1.25176	1.2334	1.25176	1.2334	1.2334	1.21504	1.21504	1.19668	1.19668	1.17832	1.19668	1.17832	1.17832	1.17832	1.17832	1.17832	1.17832	1.15995	1.17832	1.17832	1.17832	1.17832	1.17832	1.17832	1.17832	1.19668	1.17832
-3.3	1.80263	1.78427	1.72918	1.71082	1.69246	1.63737	1.61901	1.58228	1.56392	1.5272	1.5272	1.50883	1.49047	1.45375	1.43539	1.41702	1.36194	1.34357	1.32521	1.30685	1.28849	1.27013	1.27013	1.25176	1.27013	1.25176	1.25176	1.25176	1.2334	1.2334	1.21504	1.19668	1.19668	1.19668	1.19668	1.19668	1.19668	1.19668	1.19668	1.17832	1.19668	1.19668	1.19668	1.19668	1.19668	1.19668	1.19668	1.19668	1.19668
-3.4	1.82099	1.80263	1.7659	1.72918	1.71082	1.67409	1.63737	1.61901	1.58228	1.56392	1.54556	1.5272	1.50883	1.49047	1.47211	1.43539	1.39866	1.3803	1.36194	1.32521	1.30685	1.28849	1.28849	1.27013	1.27013	1.27013	1.27013	1.27013	1.25176	1.25176	1.25176	1.2334	1.2334	1.21504	1.21504	1.21504	1.21504	1.21504	1.21504	1.19668	1.21504	1.21504	1.21504	1.21504	1.21504	1.21504	1.21504	1.21504	1.21504
-3.5	1.82099	1.80263	1.78427	1.74754	1.72918	1.69246	1.65573	1.63737	1.61901	1.60064	1.56392	1.54556	1.5272	1.50883	1.49047	1.45375	1.43539	1.39866	1.3803	1.36194	1.34357	1.32521	1.30685	1.28849	1.28849	1.28849	1.28849	1.28849	1.28849	1.27013	1.27013	1.27013	1.25176	1.25176	1.25176	1.25176	1.25176	1.2334	1.2334	1.2334	1.2334	1.2334	1.2334	1.2334	1.2334	1.2334	1.2334	1.2334	1.2334
-3.6	1.83935	1.82099	1.80263	1.7659	1.74754	1.71082	1.67409	1.65573	1.63737	1.61901	1.60064	1.58228	1.56392	1.5272	1.5272	1.49047	1.47211	1.43539	1.41702	1.3803	1.3803	1.36194	1.34357	1.30685	1.34357	1.30685	1.30685	1.30685	1.30685	1.30685	1.30685	1.28849	1.28849	1.28849	1.27013	1.27013	1.27013	1.27013	1.25176	1.25176	1.25176	1.25176	1.25176	1.25176	1.25176	1.25176	1.25176	1.27013	1.27013
-3.7	1.85771	1.83935	1.80263	1.78427	1.7659	1.72918	1.71082	1.69246	1.65573	1.65573	1.63737	1.61901	1.58228	1.56392	1.56392	1.5272	1.49047	1.47211	1.43539	1.41702	1.3803	1.3803	1.36194	1.36194	1.36194	1.34357	1.34357	1.32521	1.32521	1.30685	1.30685	1.30685	1.30685	1.30685	1.30685	1.30685	1.28849	1.28849	1.28849	1.27013	1.27013	1.27013	1.27013	1.27013	1.28849	1.28849	1.28849	1.28849	1.28849
-3.8	1.87608	1.85771	1.82099	1.80263	1.78427	1.7659	1.72918	1.71082	1.69246	1.67409	1.65573	1.63737	1.61901	1.60064	1.58228	1.56392	1.5272	1.49047	1.47211	1.43539	1.43539	1.39866	1.3803	1.3803	1.3803	1.3803	1.36194	1.36194	1.34357	1.34357	1.34357	1.32521	1.32521	1.32521	1.32521	1.32521	1.32521	1.30685	1.30685	1.30685	1.30685	1.30685	1.30685	1.30685	1.30685	1.30685	1.30685	1.30685	1.30685
-3.9	1.89444	1.87608	1.82099	1.82099	1.80263	1.78427	1.74754	1.72918	1.71082	1.69246	1.69246	1.67409	1.65573	1.63737	1.61901	1.58228	1.56392	1.5272	1.50883	1.49047	1.45375	1.43539	1.41702	1.39866	1.41702	1.39866	1.39866	1.3803	1.36194	1.36194	1.36194	1.34357	1.34357	1.34357	1.34357	1.32521	1.32521	1.32521	1.32521	1.32521	1.32521	1.32521	1.32521	1.34357	1.34357	1.34357	1.34357	1.34357	1.32521
-4	1.89444	1.89444	1.83935	1.83935	1.82099	1.80263	1.78427	1.74754	1.72918	1.72918	1.71082	1.69246	1.69246	1.67409	1.65573	1.61901	1.58228	1.56392	1.54556	1.50883	1.49047	1.45375	1.43539	1.43539	1.43539	1.43539	1.43539	1.39866	1.39866	1.39866	1.3803	1.36194	1.36194	1.36194	1.36194	1.36194	1.34357	1.34357	1.34357	1.34357	1.34357	1.34357	1.36194	1.36194	1.36194	1.36194	1.36194	1.36194	1.36194
-4.1	1.9128	1.89444	1.87608	1.85771	1.83935	1.82099	1.80263	1.78427	1.7659	1.74754	1.74754	1.72918	1.71082	1.69246	1.69246	1.65573	1.61901	1.58228	1.56392	1.54556	1.5272	1.49047	1.47211	1.45375	1.45375	1.45375	1.45375	1.43539	1.43539	1.43539	1.43539	1.39866	1.39866	1.39866	1.3803	1.3803	1.3803	1.3803	1.3803	1.3803	1.3803	1.3803	1.3803	1.3803	1.3803	1.3803	1.3803	1.39866	1.39866
-4.2	1.93116	1.89444	1.89444	1.89444	1.85771	1.83935	1.82099	1.80263	1.80263	1.78427	1.78427	1.74754	1.74754	1.72918	1.71082	1.69246	1.65573	1.61901	1.58228	1.56392	1.54556	1.5272	1.50883	1.49047	1.49047	1.47211	1.47211	1.47211	1.47211	1.47211	1.45375	1.43539	1.43539	1.43539	1.43539	1.41702	1.41702	1.39866	1.39866	1.39866	1.39866	1.39866	1.39866	1.39866	1.39866	1.39866	1.39866	1.41702	1.41702
-4.3	1.94953	1.93116	1.9128	1.89444	1.89444	1.87608	1.83935	1.82099	1.82099	1.80263	1.80263	1.78427	1.78427	1.74754	1.74754	1.72918	1.69246	1.65573	1.61901	1.60064	1.58228	1.56392	1.54556	1.5272	1.5272	1.5272	1.49047	1.49047	1.49047	1.47211	1.47211	1.47211	1.47211	1.45375	1.45375	1.45375	1.43539	1.43539	1.43539	1.41702	1.41702	1.41702	1.41702	1.41702	1.41702	1.41702	1.41702	1.43539	1.43539
-4.4	1.96789	1.94953	1.93116	1.9128	1.9128	1.89444	1.87608	1.85771	1.85771	1.85771	1.83935	1.82099	1.80263	1.78427	1.78427	1.74754	1.72918	1.69246	1.67409	1.63737	1.60064	1.58228	1.56392	1.54556	1.56392	1.54556	1.5272	1.5272	1.50883	1.50883	1.49047	1.49047	1.49047	1.49047	1.47211	1.47211	1.47211	1.45375	1.45375	1.45375	1.43539	1.43539	1.45375	1.45375	1.45375	1.45375	1.45375	1.47211	1.47211
-4.5	1.98625	1.96789	1.94953	1.94953	1.93116	1.9128	1.89444	1.87608	1.87608	1.87608	1.85771	1.85771	1.83935	1.83935	1.82099	1.78427	1.74754	1.72918	1.69246	1.67409	1.63737	1.60064	1.58228	1.56392	1.58228	1.56392	1.56392	1.54556	1.5272	1.5272	1.50883	1.50883	1.50883	1.50883	1.49047	1.49047	1.49047	1.49047	1.49047	1.47211	1.47211	1.47211	1.49047	1.49047	1.49047	1.49047	1.49047	1.49047	1.49047
-4.6	1.98625	1.98625	1.96789	1.96789	1.94953	1.94953	1.9128	1.89444	1.89444	1.89444	1.89444	1.89444	1.87608	1.87608	1.85771	1.82099	1.78427	1.74754	1.72918	1.71082	1.67409	1.63737	1.61901	1.60064	1.60064	1.60064	1.60064	1.56392	1.56392	1.54556	1.54556	1.5272	1.5272	1.5272	1.5272	1.5272	1.5272	1.50883	1.50883	1.50883	1.50883	1.50883	1.50883	1.50883	1.5272	1.5272	1.5272	1.5272	1.5272
-4.7	2.02297	1.98625	1.98625	1.98625	1.98625	1.96789	1.94953	1.93116	1.9128	1.9128	1.9128	1.9128	1.9128	1.89444	1.89444	1.85771	1.83935	1.78427	1.7659	1.72918	1.71082	1.69246	1.65573	1.61901	1.63737	1.61901	1.61901	1.61901	1.60064	1.60064	1.60064	1.56392	1.56392	1.54556	1.54556	1.54556	1.54556	1.54556	1.54556	1.54556	1.54556	1.54556	1.54556	1.54556	1.54556	1.54556	1.54556	1.54556	1.54556
-4.8	2.04134	2.02297	2.00461	2.00461	2.00461	1.98625	1.96789	1.96789	1.96789	1.96789	1.94953	1.94953	1.94953	1.93116	1.9128	1.89444	1.87608	1.83935	1.80263	1.7659	1.72918	1.71082	1.69246	1.67409	1.69246	1.67409	1.65573	1.63737	1.63737	1.63737	1.63737	1.60064	1.60064	1.58228	1.58228	1.58228	1.58228	1.56392	1.56392	1.56392	1.56392	1.56392	1.56392	1.58228	1.58228	1.58228	1.58228	1.58228	1.58228
-4.9	2.0597	2.04134	2.02297	2.02297	2.02297	2.00461	2.00461	1.98625	1.98625	1.98625	1.98625	1.96789	1.96789	1.96789	1.94953	1.93116	1.9128	1.87608	1.83935	1.82099	1.7659	1.74754	1.72918	1.71082	1.71082	1.71082	1.67409	1.67409	1.65573	1.65573	1.65573	1.63737	1.63737	1.63737	1.61901	1.60064	1.60064	1.60064	1.60064	1.58228	1.58228	1.58228	1.60064	1.60064	1.60064	1.60064	1.60064	1.60064	1.60064
-5	2.07806	2.0597	2.0597	2.0597	2.04134	2.04134	2.02297	2.02297	2.02297	2.02297	2.02297	2.02297	2.02297	2.00461	2.00461	1.96789	1.94953	1.9128	1.87608	1.83935	1.82099	1.78427	1.74754	1.72918	1.74754	1.72918	1.72918	1.69246	1.69246	1.67409	1.67409	1.65573	1.65573	1.65573	1.63737	1.63737	1.63737	1.63737	1.61901	1.61901	1.61901	1.61901	1.61901	1.61901	1.61901	1.61901	1.63737	1.63737	1.63737
-5.1	2.09642	2.07806	2.0597	2.07806	2.0597	2.0597	2.04134	2.04134	2.04134	2.0597	2.0597	2.0597	2.0597	2.04134	2.04134	2.00461	1.96789	1.94953	1.9128	1.87608	1.85771	1.82099	1.80263	1.7659	1.7659	1.74754	1.74754	1.72918	1.72918	1.69246	1.69246	1.67409	1.67409	1.67409	1.67409	1.67409	1.67409	1.65573	1.65573	1.63737	1.63737	1.63737	1.65573	1.65573	1.65573	1.65573	1.65573	1.65573	1.65573
-5.2	2.11478	2.09642	2.09642	2.09642	2.09642	2.07806	2.0597	2.0597	2.07806	2.07806	2.07806	2.07806	2.0597	2.0597	2.0597	2.0597	2.02297	1.98625	1.94953	1.9128	1.87608	1.87608	1.83935	1.80263	1.82099	1.80263	1.78427	1.74754	1.74754	1.74754	1.72918	1.69246	1.69246	1.69246	1.69246	1.67409	1.69246	1.69246	1.67409	1.67409	1.67409	1.67409	1.69246	1.69246	1.67409	1.67409	1.67409	1.67409	1.67409
-5.3	2.13315	2.11478	2.11478	2.11478	2.11478	2.09642	2.09642	2.09642	2.09642	2.11478	2.11478	2.11478	2.09642	2.09642	2.09642	2.07806	2.0597	2.02297	2.00461	1.96789	1.93116	1.89444	1.87608	1.87608	1.87608	1.85771	1.82099	1.80263	1.78427	1.78427	1.78427	1.74754	1.74754	1.72918	1.72918	1.72918	1.72918	1.72918	1.72918	1.71082	1.71082	1.71082	1.71082	1.71082	1.71082	1.71082	1.71082	1.71082	1.71082
-5.4	2.15151	2.13315	2.13315	2.13315	2.13315	2.13315	2.13315	2.11478	2.13315	2.13315	2.13315	2.13315	2.13315	2.13315	2.13315	2.11478	2.09642	2.07806	2.04134	2.00461	1.96789	1.93116	1.9128	1.89444	1.89444	1.89444	1.87608	1.83935	1.82099	1.80263	1.80263	1.78427	1.78427	1.78427	1.7659	1.74754	1.74754	1.74754	1.74754	1.72918	1.72918	1.72918	1.72918	1.72918	1.72918	1.72918	1.74754	1.74754	1.74754
-5.5	2.16987	2.16987	2.15151	2.15151	2.15151	2.15151	2.15151	2.15151	2.15151	2.16987	2.15151	2.15151	2.15151	2.15151	2.16987	2.15151	2.13315	2.09642	2.07806	2.04134	2.00461	1.98625	1.94953	1.9128	1.9128	1.9128	1.89444	1.87608	1.85771	1.83935	1.82099	1.80263	1.80263	1.80263	1.78427	1.78427	1.78427	1.7659	1.7659	1.7659	1.7659	1.7659	1.7659	1.7659	1.78427	1.78427	1.78427	1.78427	1.78427
-5.6	2.18823	2.16987	2.16987	2.16987	2.16987	2.18823	2.16987	2.16987	2.18823	2.2066	2.2066	2.2066	2.2066	2.2066	2.2066	2.18823	2.15151	2.15151	2.11478	2.07806	2.04134	2.00461	1.98625	1.94953	1.96789	1.93116	1.9128	1.89444	1.89444	1.85771	1.83935	1.83935	1.83935	1.82099	1.80263	1.80263	1.80263	1.78427	1.78427	1.78427	1.78427	1.78427	1.82099	1.82099	1.82099	1.83935	1.83935	1.83935	1.83935
-5.7	2.2066	2.2066	2.2066	2.2066	2.2066	2.2066	2.2066	2.2066	2.22496	2.22496	2.22496	2.22496	2.22496	2.22496	2.22496	2.22496	2.2066	2.2066	2.15151	2.13315	2.07806	2.04134	2.02297	2.00461	2.00461	1.98625	1.94953	1.93116	1.9128	1.89444	1.89444	1.85771	1.85771	1.83935	1.83935	1.83935	1.83935	1.83935	1.83935	1.82099	1.83935	1.83935	1.85771	1.85771	1.85771	1.85771	1.85771	1.87608	1.85771
-5.8	2.22496	2.22496	2.22496	2.22496	2.22496	2.24332	2.24332	2.24332	2.24332	2.24332	2.24332	2.26168	2.26168	2.26168	2.26168	2.26168	2.24332	2.22496	2.2066	2.15151	2.13315	2.07806	2.0597	2.04134	2.04134	2.02297	2.00461	1.98625	1.94953	1.94953	1.94953	1.89444	1.89444	1.89444	1.87608	1.87608	1.87608	1.87608	1.87608	1.85771	1.87608	1.87608	1.87608	1.89444	1.89444	1.89444	1.89444	1.89444	1.89444
-5.9	2.26168	2.24332	2.24332	2.24332	2.24332	2.26168	2.26168	2.26168	2.28004	2.28004	2.29841	2.29841	2.29841	2.29841	2.29841	2.29841	2.28004	2.26168	2.24332	2.2066	2.15151	2.13315	2.09642	2.0597	2.07806	2.0597	2.04134	2.02297	2.00461	1.98625	1.98625	1.94953	1.94953	1.93116	1.9128	1.9128	1.89444	1.89444	1.89444	1.89444	1.89444	1.89444	1.9128	1.9128	1.9128	1.9128	1.9128	1.9128	1.9128
-6	2.28004	2.26168	2.26168	2.28004	2.28004	2.28004	2.28004	2.28004	2.29841	2.31677	2.31677	2.31677	2.31677	2.33513	2.33513	2.33513	2.31677	2.29841	2.26168	2.24332	2.2066	2.15151	2.13315	2.09642	2.11478	2.07806	2.07806	2.0597	2.04134	2.02297	2.02297	2.00461	1.98625	1.98625	1.98625	1.94953	1.94953	1.93116	1.93116	1.93116	1.93116	1.93116	1.93116	1.94953	1.94953	1.94953	1.94953	1.94953	1.94953
-6.1	2.28004	2.28004	2.28004	2.29841	2.29841	2.31677	2.31677	2.31677	2.33513	2.35349	2.35349	2.35349	2.35349	2.37185	2.37185	2.37185	2.37185	2.33513	2.29841	2.28004	2.24332	2.2066	2.16987	2.13315	2.15151	2.11478	2.09642	2.07806	2.07806	2.0597	2.04134	2.02297	2.02297	2.00461	2.00461	2.00461	1.98625	1.98625	1.98625	1.98625	1.96789	1.96789	1.98625	2.00461	2.00461	1.98625	1.98625	1.98625	1.98625
-6.2	2.31677	2.31677	2.31677	2.31677	2.31677	2.33513	2.33513	2.35349	2.37185	2.37185	2.39022	2.39022	2.39022	2.40858	2.40858	2.40858	2.40858	2.37185	2.35349	2.31677	2.26168	2.24332	2.2066	2.16987	2.16987	2.15151	2.13315	2.13315	2.09642	2.07806	2.07806	2.0597	2.0597	2.04134	2.04134	2.02297	2.02297	2.02297	2.02297	2.00461	2.00461	2.02297	2.02297	2.02297	2.02297	2.00461	2.00461	2.02297	2.00461
-6.3	2.31677	2.31677	2.33513	2.33513	2.35349	2.37185	2.37185	2.37185	2.39022	2.40858	2.40858	2.42694	2.42694	2.42694	2.4453	2.4453	2.42694	2.40858	2.37185	2.35349	2.31677	2.26168	2.24332	2.2066	2.2066	2.18823	2.16987	2.15151	2.13315	2.13315	2.11478	2.09642	2.09642	2.07806	2.07806	2.0597	2.0597	2.0597	2.0597	2.04134	2.04134	2.04134	2.04134	2.04134	2.04134	2.04134	2.04134	2.04134	2.04134
-6.4	2.37185	2.35349	2.35349	2.37185	2.37185	2.39022	2.40858	2.40858	2.42694	2.42694	2.4453	2.4453	2.4453	2.46366	2.48203	2.48203	2.46366	2.4453	2.42694	2.37185	2.33513	2.31677	2.26168	2.24332	2.24332	2.22496	2.2066	2.18823	2.16987	2.15151	2.15151	2.13315	2.13315	2.11478	2.11478	2.11478	2.09642	2.07806	2.07806	2.07806	2.0597	2.0597	2.0597	2.0597	2.0597	2.0597	2.0597	2.0597	2.0597
-6.5	2.40858	2.39022	2.39022	2.40858	2.40858	2.42694	2.42694	2.4453	2.46366	2.46366	2.48203	2.48203	2.48203	2.50039	2.51875	2.50039	2.50039	2.50039	2.46366	2.42694	2.37185	2.33513	2.31677	2.26168	2.28004	2.24332	2.24332	2.2066	2.2066	2.18823	2.18823	2.15151	2.16987	2.15151	2.13315	2.13315	2.13315	2.11478	2.11478	2.09642	2.07806	2.07806	2.09642	2.09642	2.09642	2.09642	2.09642	2.09642	2.09642
-6.6	2.42694	2.42694	2.42694	2.4453	2.4453	2.46366	2.48203	2.48203	2.48203	2.50039	2.50039	2.51875	2.51875	2.53711	2.55548	2.53711	2.53711	2.51875	2.50039	2.46366	2.40858	2.37185	2.33513	2.31677	2.31677	2.28004	2.26168	2.24332	2.24332	2.2066	2.2066	2.18823	2.18823	2.18823	2.16987	2.16987	2.15151	2.15151	2.15151	2.13315	2.13315	2.13315	2.13315	2.13315	2.13315	2.13315	2.13315	2.13315	2.13315
-6.7	2.46366	2.4453	2.46366	2.48203	2.48203	2.50039	2.50039	2.50039	2.51875	2.53711	2.55548	2.55548	2.55548	2.57384	2.57384	2.57384	2.57384	2.55548	2.53711	2.50039	2.4453	2.40858	2.37185	2.33513	2.33513	2.31677	2.28004	2.28004	2.26168	2.24332	2.24332	2.2066	2.2066	2.2066	2.18823	2.18823	2.18823	2.18823	2.18823	2.16987	2.16987	2.16987	2.18823	2.18823	2.16987	2.16987	2.16987	2.16987	2.16987
-6.8	2.50039	2.50039	2.50039	2.50039	2.50039	2.51875	2.51875	2.53711	2.55548	2.57384	2.57384	2.5922	2.5922	2.61056	2.61056	2.61056	2.61056	2.5922	2.57384	2.53711	2.50039	2.4453	2.40858	2.37185	2.37185	2.33513	2.31677	2.29841	2.28004	2.28004	2.26168	2.26168	2.26168	2.24332	2.24332	2.22496	2.2066	2.2066	2.2066	2.2066	2.2066	2.2066	2.2066	2.2066	2.18823	2.18823	2.18823	2.18823	2.18823
-6.9	2.53711	2.51875	2.51875	2.51875	2.53711	2.55548	2.55548	2.55548	2.57384	2.5922	2.61056	2.62892	2.61056	2.62892	2.64729	2.64729	2.64729	2.62892	2.61056	2.57384	2.51875	2.48203	2.4453	2.40858	2.40858	2.39022	2.35349	2.33513	2.31677	2.29841	2.28004	2.28004	2.28004	2.26168	2.26168	2.26168	2.26168	2.24332	2.24332	2.22496	2.22496	2.22496	2.22496	2.22496	2.22496	2.22496	2.22496	2.22496	2.2066
-7	2.57384	2.55548	2.53711	2.55548	2.57384	2.5922	2.5922	2.5922	2.61056	2.62892	2.62892	2.64729	2.64729	2.66565	2.68401	2.68401	2.66565	2.66565	2.64729	2.61056	2.55548	2.51875	2.46366	2.42694	2.42694	2.40858	2.39022	2.37185	2.35349	2.33513	2.33513	2.29841	2.29841	2.29841	2.29841	2.29841	2.28004	2.28004	2.28004	2.26168	2.26168	2.24332	2.24332	2.24332	2.26168	2.26168	2.26168	2.26168	2.26168
-7.1	2.5922	2.57384	2.57384	2.5922	2.5922	2.61056	2.61056	2.62892	2.62892	2.66565	2.66565	2.68401	2.68401	2.68401	2.70237	2.70237	2.70237	2.68401	2.66565	2.64729	2.5922	2.55548	2.51875	2.46366	2.46366	2.4453	2.42694	2.39022	2.39022	2.39022	2.39022	2.33513	2.33513	2.33513	2.33513	2.31677	2.31677	2.31677	2.29841	2.29841	2.29841	2.29841	2.29841	2.28004	2.28004	2.28004	2.28004	2.28004	2.28004
-7.2	2.61056	2.61056	2.61056	2.61056	2.61056	2.62892	2.64729	2.64729	2.66565	2.68401	2.70237	2.70237	2.70237	2.7391	2.7391	2.75746	2.75746	2.7391	2.70237	2.68401	2.62892	2.57384	2.55548	2.51875	2.51875	2.46366	2.4453	2.42694	2.42694	2.40858	2.39022	2.39022	2.39022	2.37185	2.37185	2.35349	2.35349	2.33513	2.33513	2.31677	2.31677	2.31677	2.33513	2.33513	2.33513	2.31677	2.31677	2.31677	2.31677
-7.3	2.62892	2.62892	2.62892	2.62892	2.62892	2.66565	2.66565	2.68401	2.70237	2.72073	2.7391	2.7391	2.75746	2.75746	2.77582	2.77582	2.77582	2.77582	2.75746	2.72073	2.66565	2.62892	2.57384	2.53711	2.55548	2.51875	2.46366	2.46366	2.4453	2.42694	2.42694	2.40858	2.40858	2.39022	2.39022	2.39022	2.39022	2.37185	2.37185	2.35349	2.35349	2.35349	2.35349	2.35349	2.35349	2.35349	2.35349	2.35349	2.35349
-7.4	2.66565	2.64729	2.64729	2.66565	2.66565	2.68401	2.70237	2.70237	2.72073	2.75746	2.75746	2.77582	2.77582	2.79418	2.81255	2.83091	2.81255	2.79418	2.79418	2.75746	2.68401	2.64729	2.61056	2.57384	2.57384	2.55548	2.51875	2.50039	2.46366	2.46366	2.46366	2.42694	2.42694	2.42694	2.42694	2.40858	2.40858	2.39022	2.39022	2.39022	2.39022	2.39022	2.39022	2.39022	2.39022	2.39022	2.39022	2.39022	2.37185
-7.5	2.70237	2.68401	2.68401	2.70237	2.70237	2.72073	2.7391	2.7391	2.75746	2.77582	2.79418	2.79418	2.79418	2.83091	2.84927	2.84927	2.84927	2.84927	2.83091	2.79418	2.75746	2.68401	2.64729	2.61056	2.61056	2.57384	2.55548	2.55548	2.53711	2.51875	2.50039	2.46366	2.46366	2.46366	2.46366	2.46366	2.4453	2.42694	2.42694	2.42694	2.42694	2.42694	2.42694	2.42694	2.42694	2.42694	2.42694	2.42694	2.40858
-7.6	2.72073	2.72073	2.72073	2.72073	2.72073	2.7391	2.75746	2.77582	2.79418	2.81255	2.83091	2.83091	2.84927	2.84927	2.86763	2.86763	2.90436	2.86763	2.84927	2.83091	2.77582	2.7391	2.68401	2.64729	2.64729	2.61056	2.5922	2.57384	2.55548	2.55548	2.53711	2.51875	2.51875	2.50039	2.50039	2.48203	2.48203	2.48203	2.48203	2.46366	2.46366	2.46366	2.46366	2.46366	2.46366	2.4453	2.4453	2.46366	2.4453
-7.7	2.7391	2.7391	2.7391	2.75746	2.75746	2.77582	2.77582	2.79418	2.81255	2.83091	2.84927	2.86763	2.86763	2.88599	2.92272	2.94108	2.94108	2.92272	2.90436	2.84927	2.81255	2.77582	2.72073	2.68401	2.68401	2.64729	2.61056	2.61056	2.57384	2.57384	2.55548	2.55548	2.55548	2.53711	2.53711	2.51875	2.51875	2.50039	2.50039	2.48203	2.48203	2.48203	2.48203	2.48203	2.48203	2.48203	2.48203	2.48203	2.48203
-7.8	2.77582	2.75746	2.77582	2.77582	2.77582	2.81255	2.81255	2.83091	2.84927	2.86763	2.88599	2.88599	2.92272	2.92272	2.94108	2.95944	2.95944	2.95944	2.94108	2.92272	2.84927	2.79418	2.75746	2.72073	2.72073	2.70237	2.66565	2.62892	2.61056	2.5922	2.5922	2.57384	2.57384	2.57384	2.55548	2.55548	2.53711	2.53711	2.53711	2.51875	2.51875	2.51875	2.51875	2.51875	2.51875	2.51875	2.51875	2.51875	2.51875
-7.9	2.81255	2.79418	2.79418	2.81255	2.81255	2.83091	2.84927	2.84927	2.88599	2.88599	2.92272	2.94108	2.94108	2.95944	2.9778	2.9778	2.99617	2.9778	2.9778	2.94108	2.90436	2.84927	2.79418	2.75746	2.75746	2.72073	2.70237	2.68401	2.64729	2.61056	2.61056	2.5922	2.61056	2.5922	2.5922	2.5922	2.57384	2.57384	2.57384	2.55548	2.55548	2.55548	2.55548	2.55548	2.55548	2.55548	2.55548	2.53711	2.53711
-8	2.83091	2.83091	2.83091	2.83091	2.83091	2.86763	2.86763	2.88599	2.90436	2.92272	2.94108	2.95944	2.95944	2.99617	3.01453	3.01453	3.01453	3.01453	2.99617	2.9778	2.94108	2.88599	2.83091	2.79418	2.79418	2.75746	2.7391	2.72073	2.68401	2.68401	2.68401	2.64729	2.64729	2.61056	2.61056	2.61056	2.61056	2.5922	2.5922	2.5922	2.5922	2.5922	2.5922	2.5922	2.5922	2.57384	2.57384	2.5922	2.57384
-8.1	2.86763	2.84927	2.84927	2.86763	2.86763	2.88599	2.88599	2.90436	2.92272	2.95944	2.95944	2.9778	2.99617	3.01453	3.03289	3.05125	3.05125	3.06962	3.05125	2.99617	2.95944	2.92272	2.88599	2.83091	2.83091	2.79418	2.75746	2.7391	2.72073	2.72073	2.70237	2.68401	2.68401	2.68401	2.66565	2.66565	2.64729	2.64729	2.62892	2.61056	2.61056	2.61056	2.61056	2.61056	2.61056	2.61056	2.61056	2.61056	2.61056
-8.2	2.88599	2.88599	2.88599	2.88599	2.88599	2.90436	2.92272	2.94108	2.95944	2.9778	2.99617	3.01453	3.03289	3.05125	3.06962	3.08798	3.08798	3.08798	3.08798	3.06962	2.99617	2.95944	2.90436	2.86763	2.86763	2.83091	2.79418	2.77582	2.75746	2.7391	2.7391	2.70237	2.72073	2.70237	2.68401	2.68401	2.68401	2.66565	2.66565	2.64729	2.64729	2.64729	2.64729	2.64729	2.64729	2.64729	2.64729	2.64729	2.62892
-8.3	2.92272	2.90436	2.90436	2.90436	2.92272	2.94108	2.95944	2.9778	2.9778	3.01453	3.03289	3.05125	3.05125	3.08798	3.10634	3.1247	3.1247	3.1247	3.1247	3.08798	3.03289	2.99617	2.94108	2.90436	2.90436	2.88599	2.84927	2.81255	2.79418	2.75746	2.75746	2.7391	2.7391	2.72073	2.72073	2.72073	2.70237	2.70237	2.70237	2.68401	2.68401	2.70237	2.70237	2.70237	2.70237	2.70237	2.70237	2.68401	2.68401
-8.4	2.94108	2.94108	2.92272	2.94108	2.94108	2.9778	2.9778	2.99617	3.03289	3.05125	3.06962	3.06962	3.10634	3.1247	3.14306	3.16143	3.16143	3.16143	3.14306	3.1247	3.08798	3.03289	2.9778	2.92272	2.92272	2.90436	2.88599	2.84927	2.83091	2.81255	2.79418	2.75746	2.75746	2.75746	2.7391	2.7391	2.72073	2.72073	2.72073	2.72073	2.72073	2.72073	2.72073	2.72073	2.72073	2.72073	2.72073	2.72073	2.70237
-8.5	2.9778	2.9778	2.9778	2.9778	2.9778	2.99617	3.01453	3.03289	3.05125	3.06962	3.10634	3.1247	3.1247	3.16143	3.17979	3.17979	3.19815	3.19815	3.17979	3.16143	3.10634	3.06962	3.03289	2.9778	2.9778	2.94108	2.90436	2.88599	2.84927	2.83091	2.83091	2.81255	2.81255	2.79418	2.79418	2.77582	2.77582	2.75746	2.75746	2.7391	2.7391	2.7391	2.7391	2.7391	2.7391	2.72073	2.72073	2.7391	2.72073
-8.6	3.01453	3.01453	2.99617	3.01453	3.01453	3.03289	3.05125	3.06962	3.06962	3.10634	3.1247	3.16143	3.16143	3.17979	3.19815	3.21651	3.23487	3.23487	3.23487	3.21651	3.16143	3.10634	3.05125	3.03289	3.03289	2.9778	2.94108	2.92272	2.88599	2.88599	2.84927	2.83091	2.83091	2.83091	2.83091	2.83091	2.81255	2.79418	2.79418	2.77582	2.77582	2.77582	2.77582	2.77582	2.77582	2.75746	2.75746	2.77582	2.75746
-8.7	3.06962	3.05125	3.03289	3.05125	3.06962	3.06962	3.06962	3.08798	3.10634	3.1247	3.16143	3.17979	3.17979	3.19815	3.21651	3.25324	3.2716	3.2716	3.25324	3.23487	3.19815	3.1247	3.08798	3.05125	3.05125	3.03289	2.9778	2.95944	2.92272	2.92272	2.90436	2.86763	2.86763	2.86763	2.86763	2.84927	2.84927	2.83091	2.83091	2.79418	2.79418	2.79418	2.79418	2.79418	2.79418	2.79418	2.79418	2.79418	2.79418
-8.8	3.06962	3.06962	3.06962	3.06962	3.06962	3.08798	3.10634	3.1247	3.1247	3.16143	3.17979	3.19815	3.19815	3.23487	3.2716	3.28996	3.28996	3.28996	3.28996	3.2716	3.23487	3.17979	3.10634	3.06962	3.06962	3.05125	3.03289	2.9778	2.9778	2.95944	2.94108	2.92272	2.92272	2.90436	2.90436	2.88599	2.86763	2.86763	2.86763	2.84927	2.84927	2.84927	2.84927	2.84927	2.84927	2.84927	2.84927	2.83091	2.83091
-8.9	3.10634	3.08798	3.08798	3.10634	3.10634	3.10634	3.1247	3.16143	3.16143	3.17979	3.19815	3.21651	3.25324	3.2716	3.30832	3.30832	3.32669	3.32669	3.32669	3.30832	3.25324	3.21651	3.16143	3.10634	3.10634	3.06962	3.05125	3.03289	2.9778	2.9778	2.9778	2.95944	2.95944	2.94108	2.94108	2.92272	2.92272	2.90436	2.88599	2.86763	2.88599	2.88599	2.88599	2.88599	2.88599	2.88599	2.88599	2.86763	2.86763
-9	3.1247	3.10634	3.10634	3.1247	3.1247	3.16143	3.16143	3.16143	3.19815	3.21651	3.23487	3.2716	3.28996	3.30832	3.32669	3.34505	3.36341	3.36341	3.36341	3.32669	3.30832	3.23487	3.21651	3.16143	3.16143	3.10634	3.06962	3.05125	3.03289	3.01453	2.99617	2.9778	2.9778	2.9778	2.95944	2.95944	2.94108	2.94108	2.92272	2.90436	2.90436	2.90436	2.90436	2.90436	2.90436	2.90436	2.90436	2.90436	2.90436
-9.1	3.17979	3.16143	3.16143	3.16143	3.16143	3.17979	3.17979	3.19815	3.21651	3.25324	3.2716	3.30832	3.30832	3.32669	3.36341	3.38177	3.40013	3.40013	3.40013	3.38177	3.34505	3.28996	3.23487	3.19815	3.19815	3.14306	3.10634	3.10634	3.06962	3.05125	3.03289	3.01453	3.01453	2.99617	2.99617	2.99617	2.9778	2.9778	2.94108	2.94108	2.92272	2.92272	2.92272	2.94108	2.94108	2.94108	2.94108	2.94108	2.94108
-9.2	3.21651	3.19815	3.17979	3.19815	3.19815	3.19815	3.21651	3.21651	3.25324	3.28996	3.30832	3.32669	3.34505	3.36341	3.40013	3.40013	3.43686	3.43686	3.43686	3.40013	3.38177	3.32669	3.25324	3.21651	3.21651	3.19815	3.14306	3.1247	3.10634	3.10634	3.08798	3.05125	3.05125	3.03289	3.01453	3.01453	2.99617	2.99617	2.99617	2.9778	2.9778	2.9778	2.9778	2.99617	2.99617	2.9778	2.9778	2.95944	2.95944
-9.3	3.23487	3.21651	3.21651	3.21651	3.21651	3.21651	3.23487	3.2716	3.28996	3.30832	3.32669	3.36341	3.38177	3.40013	3.4185	3.45522	3.45522	3.47358	3.47358	3.45522	3.40013	3.36341	3.30832	3.25324	3.25324	3.21651	3.19815	3.16143	3.14306	3.1247	3.10634	3.08798	3.08798	3.06962	3.06962	3.05125	3.05125	3.03289	3.03289	3.01453	3.01453	3.01453	3.01453	3.01453	3.01453	3.01453	3.01453	2.99617	2.99617
-9.4	3.25324	3.23487	3.23487	3.23487	3.23487	3.25324	3.2716	3.28996	3.30832	3.34505	3.36341	3.38177	3.40013	3.4185	3.45522	3.47358	3.49194	3.51031	3.51031	3.49194	3.45522	3.38177	3.36341	3.30832	3.30832	3.2716	3.21651	3.19815	3.16143	3.14306	3.1247	3.1247	3.10634	3.10634	3.10634	3.08798	3.06962	3.06962	3.06962	3.05125	3.03289	3.03289	3.03289	3.03289	3.03289	3.03289	3.03289	3.03289	3.03289
-9.5	3.30832	3.28996	3.2716	3.2716	3.2716	3.30832	3.30832	3.32669	3.34505	3.38177	3.38177	3.4185	3.43686	3.45522	3.49194	3.51031	3.52867	3.54703	3.54703	3.52867	3.49194	3.45522	3.38177	3.34505	3.34505	3.30832	3.2716	3.23487	3.21651	3.19815	3.17979	3.14306	3.14306	3.14306	3.1247	3.1247	3.1247	3.10634	3.10634	3.08798	3.08798	3.06962	3.08798	3.08798	3.08798	3.08798	3.06962	3.06962	3.06962
-9.6	3.32669	3.30832	3.30832	3.30832	3.30832	3.32669	3.32669	3.36341	3.38177	3.40013	3.4185	3.43686	3.47358	3.49194	3.51031	3.54703	3.54703	3.56539	3.56539	3.54703	3.52867	3.47358	3.4185	3.38177	3.38177	3.34505	3.28996	3.2716	3.23487	3.23487	3.21651	3.19815	3.19815	3.17979	3.16143	3.16143	3.16143	3.14306	3.14306	3.1247	3.1247	3.1247	3.1247	3.1247	3.1247	3.10634	3.10634	3.10634	3.08798
-9.7	3.36341	3.34505	3.32669	3.32669	3.34505	3.36341	3.36341	3.38177	3.40013	3.43686	3.45522	3.47358	3.49194	3.52867	3.54703	3.56539	3.58376	3.60212	3.58376	3.58376	3.56539	3.51031	3.45522	3.4185	3.4185	3.36341	3.34505	3.30832	3.28996	3.2716	3.25324	3.23487	3.23487	3.21651	3.19815	3.19815	3.19815	3.16143	3.16143	3.16143	3.14306	3.14306	3.14306	3.14306	3.14306	3.1247	3.1247	3.1247	3.1247
-9.8	3.40013	3.38177	3.36341	3.36341	3.38177	3.38177	3.38177	3.4185	3.43686	3.45522	3.49194	3.51031	3.52867	3.54703	3.58376	3.58376	3.60212	3.62048	3.62048	3.62048	3.58376	3.54703	3.51031	3.45522	3.45522	3.4185	3.36341	3.34505	3.30832	3.28996	3.2716	3.25324	3.25324	3.25324	3.23487	3.23487	3.21651	3.19815	3.19815	3.19815	3.19815	3.17979	3.17979	3.17979	3.17979	3.17979	3.16143	3.17979	3.14306
-9.9	3.4185	3.4185	3.40013	3.4185	3.40013	3.4185	3.4185	3.43686	3.45522	3.49194	3.51031	3.52867	3.54703	3.58376	3.60212	3.62048	3.6572	3.69393	3.69393	3.67557	3.62048	3.58376	3.54703	3.47358	3.47358	3.45522	3.4185	3.36341	3.34505	3.32669	3.28996	3.28996	3.28996	3.2716	3.2716	3.25324	3.25324	3.25324	3.25324	3.21651	3.21651	3.21651	3.21651	3.23487	3.21651	3.21651	3.19815	3.19815	3.19815
-10	3.45522	3.45522	3.43686	3.43686	3.43686	3.43686	3.45522	3.47358	3.49194	3.51031	3.52867	3.56539	3.58376	3.60212	3.62048	3.67557	3.69393	3.71229	3.71229	3.71229	3.69393	3.62048	3.58376	3.51031	3.51031	3.47358	3.45522	3.4185	3.40013	3.36341	3.34505	3.32669	3.32669	3.30832	3.30832	3.28996	3.28996	3.28996	3.2716	3.2716	3.2716	3.2716	3.2716	3.2716	3.2716	3.25324	3.25324	3.23487	3.23487
-10.1	3.47358	3.47358	3.47358	3.47358	3.47358	3.47358	3.47358	3.49194	3.51031	3.52867	3.56539	3.58376	3.60212	3.62048	3.67557	3.69393	3.71229	3.73065	3.74901	3.73065	3.71229	3.6572	3.60212	3.56539	3.56539	3.51031	3.45522	3.45522	3.4185	3.40013	3.38177	3.36341	3.34505	3.34505	3.34505	3.34505	3.32669	3.30832	3.30832	3.28996	3.28996	3.28996	3.28996	3.28996	3.28996	3.28996	3.2716	3.2716	3.2716
-10.2	3.51031	3.51031	3.49194	3.49194	3.49194	3.49194	3.49194	3.52867	3.52867	3.56539	3.58376	3.62048	3.63884	3.67557	3.69393	3.73065	3.74901	3.74901	3.76738	3.74901	3.73065	3.69393	3.63884	3.58376	3.58376	3.54703	3.49194	3.45522	3.45522	3.43686	3.4185	3.40013	3.40013	3.38177	3.38177	3.36341	3.36341	3.36341	3.36341	3.32669	3.32669	3.30832	3.30832	3.30832	3.30832	3.30832	3.30832	3.30832	3.28996
-10.3	3.54703	3.54703	3.52867	3.52867	3.52867	3.52867	3.52867	3.54703	3.56539	3.58376	3.62048	3.6572	3.67557	3.69393	3.73065	3.74901	3.78574	3.8041	3.8041	3.8041	3.76738	3.73065	3.69393	3.62048	3.62048	3.58376	3.54703	3.49194	3.47358	3.45522	3.45522	3.4185	3.4185	3.4185	3.40013	3.40013	3.38177	3.38177	3.36341	3.36341	3.36341	3.36341	3.36341	3.36341	3.36341	3.34505	3.34505	3.34505	3.32669
-10.4	3.60212	3.60212	3.58376	3.56539	3.54703	3.56539	3.56539	3.58376	3.58376	3.62048	3.6572	3.67557	3.69393	3.73065	3.74901	3.78574	3.8041	3.82246	3.82246	3.82246	3.8041	3.76738	3.73065	3.6572	3.6572	3.60212	3.58376	3.54703	3.51031	3.49194	3.49194	3.45522	3.45522	3.45522	3.45522	3.45522	3.43686	3.4185	3.4185	3.38177	3.38177	3.38177	3.38177	3.40013	3.38177	3.38177	3.36341	3.36341	3.36341
-10.5	3.62048	3.62048	3.60212	3.60212	3.58376	3.58376	3.58376	3.62048	3.62048	3.6572	3.67557	3.69393	3.73065	3.74901	3.78574	3.82246	3.84082	3.85919	3.87755	3.87755	3.84082	3.78574	3.74901	3.71229	3.71229	3.6572	3.60212	3.58376	3.56539	3.54703	3.52867	3.49194	3.49194	3.49194	3.49194	3.47358	3.47358	3.45522	3.45522	3.4185	3.4185	3.4185	3.4185	3.4185	3.4185	3.4185	3.4185	3.4185	3.40013
-10.6	3.63884	3.63884	3.63884	3.63884	3.62048	3.62048	3.62048	3.63884	3.6572	3.67557	3.71229	3.73065	3.74901	3.78574	3.82246	3.84082	3.85919	3.89591	3.89591	3.89591	3.87755	3.84082	3.78574	3.74901	3.74901	3.71229	3.6572	3.60212	3.58376	3.56539	3.54703	3.54703	3.54703	3.52867	3.51031	3.51031	3.49194	3.49194	3.47358	3.45522	3.45522	3.45522	3.45522	3.45522	3.43686	3.43686	3.43686	3.43686	3.4185
-10.7	3.6572	3.6572	3.6572	3.6572	3.63884	3.63884	3.63884	3.67557	3.67557	3.71229	3.74901	3.76738	3.78574	3.82246	3.84082	3.87755	3.89591	3.93264	3.93264	3.93264	3.91427	3.89591	3.84082	3.76738	3.76738	3.74901	3.71229	3.6572	3.63884	3.60212	3.58376	3.56539	3.56539	3.54703	3.54703	3.52867	3.52867	3.52867	3.51031	3.51031	3.49194	3.49194	3.49194	3.49194	3.49194	3.49194	3.47358	3.47358	3.45522
-10.8	3.69393	3.71229	3.69393	3.67557	3.6572	3.6572	3.67557	3.69393	3.71229	3.74901	3.76738	3.8041	3.82246	3.84082	3.87755	3.89591	3.93264	3.96936	3.96936	3.96936	3.93264	3.91427	3.87755	3.8041	3.8041	3.76738	3.73065	3.71229	3.6572	3.6572	3.63884	3.60212	3.60212	3.58376	3.58376	3.58376	3.54703	3.54703	3.54703	3.52867	3.52867	3.52867	3.54703	3.54703	3.52867	3.52867	3.51031	3.51031	3.49194
-10.9	3.76738	3.74901	3.73065	3.73065	3.69393	3.69393	3.69393	3.73065	3.74901	3.78574	3.8041	3.82246	3.84082	3.87755	3.89591	3.93264	3.96936	4.00608	4.00608	4.00608	3.96936	3.93264	3.89591	3.87755	3.85919	3.8041	3.76738	3.73065	3.71229	3.67557	3.6572	3.6572	3.6572	3.63884	3.62048	3.62048	3.60212	3.60212	3.58376	3.56539	3.54703	3.54703	3.54703	3.54703	3.54703	3.54703	3.54703	3.54703	3.52867
-11	3.8041	3.78574	3.76738	3.74901	3.74901	3.73065	3.73065	3.76738	3.78574	3.8041	3.82246	3.84082	3.85919	3.89591	3.93264	3.96936	4.00608	4.02445	4.04281	4.04281	4.02445	3.96936	3.93264	3.89591	3.89591	3.85919	3.78574	3.76738	3.74901	3.71229	3.69393	3.67557	3.67557	3.6572	3.6572	3.6572	3.63884	3.62048	3.60212	3.60212	3.58376	3.58376	3.58376	3.58376	3.58376	3.58376	3.56539	3.56539	3.54703
-11.1	3.82246	3.8041	3.8041	3.78574	3.76738	3.76738	3.76738	3.8041	3.8041	3.82246	3.85919	3.87755	3.89591	3.93264	3.96936	4.00608	4.02445	4.06117	4.06117	4.07953	4.06117	4.04281	3.96936	3.91427	3.91427	3.89591	3.84082	3.8041	3.78574	3.76738	3.71229	3.71229	3.71229	3.69393	3.69393	3.67557	3.67557	3.6572	3.6572	3.63884	3.62048	3.60212	3.60212	3.62048	3.62048	3.60212	3.60212	3.60212	3.58376
-11.2	3.85919	3.85919	3.82246	3.82246	3.8041	3.8041	3.78574	3.8041	3.82246	3.85919	3.89591	3.89591	3.93264	3.96936	3.98772	4.02445	4.06117	4.07953	4.09789	4.11626	4.07953	4.06117	4.04281	3.951	3.951	3.91427	3.87755	3.84082	3.82246	3.78574	3.78574	3.74901	3.74901	3.73065	3.71229	3.71229	3.71229	3.69393	3.69393	3.67557	3.67557	3.6572	3.6572	3.6572	3.6572	3.6572	3.63884	3.63884	3.63884
-11.3	3.89591	3.87755	3.87755	3.85919	3.84082	3.82246	3.8041	3.84082	3.85919	3.89591	3.91427	3.93264	3.951	3.98772	4.02445	4.04281	4.07953	4.13462	4.13462	4.13462	4.11626	4.07953	4.06117	4.02445	4.02445	3.951	3.91427	3.87755	3.84082	3.82246	3.8041	3.78574	3.78574	3.76738	3.76738	3.76738	3.74901	3.71229	3.71229	3.69393	3.69393	3.69393	3.69393	3.69393	3.69393	3.67557	3.67557	3.67557	3.67557
-11.4	3.93264	3.91427	3.89591	3.87755	3.87755	3.85919	3.85919	3.87755	3.89591	3.91427	3.93264	3.96936	3.98772	4.02445	4.06117	4.07953	4.13462	4.15298	4.17134	4.17134	4.15298	4.13462	4.09789	4.04281	4.04281	4.00608	3.951	3.91427	3.89591	3.85919	3.84082	3.8041	3.8041	3.8041	3.78574	3.76738	3.76738	3.76738	3.74901	3.71229	3.71229	3.71229	3.71229	3.73065	3.73065	3.71229	3.71229	3.71229	3.69393
-11.5	3.951	3.951	3.951	3.91427	3.89591	3.89591	3.87755	3.89591	3.91427	3.93264	3.96936	3.98772	4.00608	4.06117	4.07953	4.09789	4.15298	4.17134	4.18971	4.20807	4.18971	4.15298	4.13462	4.07953	4.07953	4.04281	3.98772	3.951	3.93264	3.89591	3.89591	3.84082	3.84082	3.82246	3.82246	3.8041	3.78574	3.78574	3.76738	3.76738	3.76738	3.76738	3.76738	3.76738	3.76738	3.76738	3.74901	3.74901	3.74901
-11.6	4.02445	4.00608	3.96936	3.951	3.951	3.91427	3.89591	3.93264	3.951	3.96936	3.98772	4.02445	4.06117	4.07953	4.09789	4.13462	4.17134	4.20807	4.24479	4.24479	4.22643	4.20807	4.18971	4.11626	4.11626	4.06117	4.02445	3.98772	3.951	3.93264	3.91427	3.89591	3.89591	3.87755	3.85919	3.85919	3.84082	3.82246	3.82246	3.78574	3.78574	3.78574	3.8041	3.8041	3.8041	3.78574	3.78574	3.76738	3.76738
-11.7	4.04281	4.02445	4.00608	4.00608	3.96936	3.951	3.93264	3.96936	3.96936	3.98772	4.02445	4.06117	4.07953	4.09789	4.11626	4.17134	4.20807	4.24479	4.26315	4.26315	4.26315	4.24479	4.20807	4.15298	4.15298	4.09789	4.06117	4.02445	3.98772	3.951	3.951	3.93264	3.93264	3.91427	3.89591	3.89591	3.87755	3.85919	3.85919	3.82246	3.82246	3.82246	3.82246	3.82246	3.82246	3.82246	3.82246	3.8041	3.8041
-11.8	4.07953	4.06117	4.02445	4.00608	4.00608	3.96936	3.96936	3.98772	3.98772	4.00608	4.06117	4.07953	4.09789	4.13462	4.17134	4.20807	4.22643	4.26315	4.28152	4.31824	4.29988	4.26315	4.24479	4.18971	4.18971	4.13462	4.09789	4.06117	4.02445	4.00608	3.96936	3.951	3.951	3.93264	3.93264	3.91427	3.91427	3.89591	3.87755	3.85919	3.85919	3.85919	3.85919	3.85919	3.85919	3.85919	3.85919	3.84082	3.82246
-11.9	4.11626	4.09789	4.07953	4.06117	4.00608	4.00608	3.98772	4.00608	4.04281	4.06117	4.07953	4.09789	4.13462	4.15298	4.18971	4.22643	4.26315	4.31824	4.3366	4.3366	4.3366	4.31824	4.28152	4.22643	4.20807	4.17134	4.13462	4.09789	4.06117	4.04281	4.00608	3.96936	3.96936	3.96936	3.951	3.951	3.93264	3.93264	3.91427	3.89591	3.89591	3.89591	3.91427	3.91427	3.91427	3.89591	3.87755	3.87755	3.87755
-12	4.15298	4.13462	4.11626	4.07953	4.06117	4.02445	4.00608	4.06117	4.06117	4.09789	4.11626	4.13462	4.15298	4.18971	4.22643	4.26315	4.28152	4.3366	4.35496	4.35496	4.35496	4.3366	4.31824	4.26315	4.24479	4.18971	4.17134	4.13462	4.09789	4.07953	4.06117	4.02445	4.00608	4.00608	3.98772	3.98772	3.96936	3.951	3.951	3.93264	3.93264	3.93264	3.93264	3.93264	3.93264	3.93264	3.93264	3.91427	3.89591
-12.1	4.20807	4.17134	4.15298	4.13462	4.07953	4.06117	4.06117	4.09789	4.09789	4.11626	4.13462	4.17134	4.18971	4.22643	4.24479	4.28152	4.3366	4.35496	4.39169	4.41005	4.39169	4.37333	4.35496	4.31824	4.28152	4.22643	4.18971	4.17134	4.13462	4.09789	4.09789	4.06117	4.06117	4.06117	4.04281	4.02445	4.00608	4.00608	3.98772	3.96936	3.951	3.951	3.951	3.951	3.951	3.951	3.951	3.951	3.93264
-12.2	4.22643	4.22643	4.17134	4.17134	4.13462	4.09789	4.07953	4.13462	4.13462	4.15298	4.17134	4.18971	4.22643	4.24479	4.28152	4.29988	4.35496	4.39169	4.42841	4.42841	4.42841	4.42841	4.39169	4.35496	4.31824	4.26315	4.20807	4.18971	4.17134	4.13462	4.11626	4.09789	4.09789	4.07953	4.06117	4.06117	4.04281	4.02445	4.02445	4.00608	4.00608	3.98772	3.98772	3.98772	3.98772	3.96936	3.96936	3.96936	3.96936
-12.3	4.26315	4.26315	4.22643	4.20807	4.17134	4.13462	4.11626	4.15298	4.15298	4.17134	4.20807	4.22643	4.22643	4.26315	4.29988	4.35496	4.37333	4.42841	4.46514	4.46514	4.46514	4.46514	4.42841	4.37333	4.3366	4.29988	4.26315	4.20807	4.18971	4.17134	4.15298	4.13462	4.13462	4.11626	4.09789	4.07953	4.06117	4.06117	4.06117	4.04281	4.04281	4.04281	4.04281	4.04281	4.04281	4.04281	4.02445	4.00608	3.98772
-12.4	4.29988	4.28152	4.26315	4.22643	4.20807	4.17134	4.15298	4.17134	4.18971	4.20807	4.22643	4.24479	4.26315	4.29988	4.35496	4.35496	4.39169	4.46514	4.50186	4.50186	4.50186	4.4835	4.46514	4.42841	4.35496	4.3366	4.29988	4.26315	4.24479	4.18971	4.18971	4.17134	4.17134	4.15298	4.13462	4.13462	4.13462	4.07953	4.07953	4.07953	4.06117	4.06117	4.06117	4.07953	4.06117	4.04281	4.04281	4.04281	4.04281
-12.5	4.3366	4.3366	4.29988	4.26315	4.22643	4.20807	4.18971	4.22643	4.20807	4.22643	4.24479	4.28152	4.29988	4.3366	4.37333	4.41005	4.42841	4.50186	4.52022	4.53859	4.53859	4.52022	4.50186	4.44678	4.41005	4.35496	4.3366	4.29988	4.26315	4.24479	4.22643	4.20807	4.18971	4.18971	4.17134	4.17134	4.15298	4.13462	4.13462	4.11626	4.11626	4.09789	4.09789	4.09789	4.09789	4.07953	4.07953	4.07953	4.06117
-12.6	4.35496	4.35496	4.3366	4.28152	4.26315	4.22643	4.22643	4.24479	4.24479	4.26315	4.28152	4.29988	4.31824	4.37333	4.39169	4.42841	4.46514	4.52022	4.53859	4.55695	4.55695	4.55695	4.52022	4.50186	4.44678	4.41005	4.35496	4.3366	4.31824	4.26315	4.24479	4.24479	4.24479	4.22643	4.20807	4.18971	4.18971	4.17134	4.15298	4.13462	4.13462	4.13462	4.13462	4.13462	4.13462	4.11626	4.09789	4.09789	4.09789
-12.7	4.42841	4.39169	4.35496	4.3366	4.28152	4.26315	4.24479	4.26315	4.26315	4.29988	4.29988	4.3366	4.35496	4.39169	4.42841	4.46514	4.50186	4.55695	4.57531	4.59367	4.59367	4.59367	4.57531	4.52022	4.4835	4.44678	4.41005	4.35496	4.3366	4.31824	4.29988	4.26315	4.26315	4.24479	4.24479	4.22643	4.20807	4.20807	4.18971	4.17134	4.17134	4.17134	4.17134	4.17134	4.17134	4.15298	4.13462	4.13462	4.13462
-12.8	4.46514	4.44678	4.39169	4.37333	4.3366	4.29988	4.26315	4.29988	4.29988	4.31824	4.3366	4.35496	4.39169	4.42841	4.46514	4.4835	4.50186	4.59367	4.61203	4.61203	4.6304	4.61203	4.61203	4.57531	4.52022	4.4835	4.44678	4.41005	4.37333	4.35496	4.3366	4.31824	4.31824	4.28152	4.26315	4.26315	4.26315	4.22643	4.22643	4.20807	4.18971	4.18971	4.20807	4.20807	4.20807	4.18971	4.18971	4.17134	4.17134
-12.9	4.4835	4.4835	4.44678	4.39169	4.37333	4.3366	4.29988	4.3366	4.3366	4.3366	4.35496	4.39169	4.42841	4.44678	4.4835	4.50186	4.53859	4.61203	4.6304	4.64876	4.64876	4.64876	4.6304	4.61203	4.57531	4.52022	4.4835	4.44678	4.41005	4.37333	4.35496	4.3366	4.3366	4.31824	4.29988	4.29988	4.28152	4.28152	4.26315	4.22643	4.22643	4.22643	4.22643	4.22643	4.22643	4.22643	4.22643	4.22643	4.20807
-13	4.53859	4.50186	4.4835	4.44678	4.39169	4.35496	4.3366	4.35496	4.35496	4.37333	4.39169	4.42841	4.44678	4.46514	4.50186	4.55695	4.57531	4.6304	4.64876	4.68548	4.68548	4.68548	4.68548	4.6304	4.59367	4.55695	4.50186	4.4835	4.46514	4.42841	4.39169	4.37333	4.37333	4.35496	4.3366	4.3366	4.31824	4.29988	4.29988	4.28152	4.28152	4.28152	4.28152	4.28152	4.28152	4.26315	4.26315	4.26315	4.22643
-13.1	4.55695	4.53859	4.50186	4.4835	4.42841	4.39169	4.35496	4.39169	4.39169	4.41005	4.42841	4.44678	4.46514	4.50186	4.53859	4.57531	4.61203	4.64876	4.68548	4.74057	4.74057	4.72221	4.70385	4.68548	4.6304	4.59367	4.55695	4.50186	4.4835	4.46514	4.44678	4.42841	4.42841	4.39169	4.37333	4.35496	4.3366	4.3366	4.3366	4.31824	4.31824	4.31824	4.31824	4.31824	4.31824	4.31824	4.29988	4.28152	4.28152
-13.2	4.59367	4.57531	4.53859	4.50186	4.46514	4.42841	4.39169	4.41005	4.41005	4.42841	4.46514	4.4835	4.50186	4.53859	4.57531	4.61203	4.6304	4.68548	4.74057	4.77729	4.77729	4.77729	4.75893	4.72221	4.68548	4.6304	4.59367	4.57531	4.50186	4.50186	4.4835	4.46514	4.44678	4.42841	4.42841	4.39169	4.39169	4.35496	4.35496	4.3366	4.3366	4.3366	4.3366	4.35496	4.3366	4.3366	4.31824	4.31824	4.29988
-13.3	4.61203	4.59367	4.57531	4.53859	4.4835	4.46514	4.42841	4.46514	4.44678	4.46514	4.4835	4.52022	4.53859	4.57531	4.59367	4.6304	4.66712	4.74057	4.77729	4.79566	4.79566	4.79566	4.79566	4.75893	4.72221	4.66712	4.6304	4.59367	4.57531	4.52022	4.50186	4.4835	4.4835	4.46514	4.44678	4.44678	4.42841	4.41005	4.39169	4.37333	4.35496	4.35496	4.35496	4.37333	4.37333	4.35496	4.35496	4.35496	4.3366
-13.4	4.6304	4.6304	4.61203	4.57531	4.52022	4.4835	4.46514	4.4835	4.4835	4.50186	4.52022	4.53859	4.55695	4.59367	4.6304	4.66712	4.68548	4.74057	4.79566	4.81402	4.83238	4.83238	4.81402	4.79566	4.75893	4.70385	4.66712	4.6304	4.61203	4.59367	4.52022	4.50186	4.50186	4.50186	4.4835	4.46514	4.44678	4.44678	4.44678	4.41005	4.39169	4.39169	4.39169	4.42841	4.42841	4.41005	4.41005	4.41005	4.37333
-13.5	4.64876	4.64876	4.61203	4.61203	4.57531	4.52022	4.50186	4.53859	4.52022	4.53859	4.55695	4.57531	4.59367	4.61203	4.66712	4.68548	4.74057	4.79566	4.83238	4.85074	4.8691	4.8691	4.8691	4.83238	4.79566	4.75893	4.70385	4.66712	4.6304	4.61203	4.59367	4.57531	4.55695	4.52022	4.52022	4.50186	4.50186	4.4835	4.46514	4.44678	4.44678	4.44678	4.44678	4.44678	4.44678	4.44678	4.42841	4.42841	4.42841
-13.6	4.64876	4.64876	4.6304	4.6304	4.61203	4.57531	4.53859	4.55695	4.55695	4.55695	4.57531	4.59367	4.61203	4.64876	4.66712	4.74057	4.75893	4.81402	4.85074	4.88747	4.88747	4.90583	4.88747	4.8691	4.81402	4.79566	4.74057	4.70385	4.66712	4.6304	4.61203	4.61203	4.59367	4.57531	4.55695	4.55695	4.53859	4.52022	4.52022	4.4835	4.4835	4.4835	4.4835	4.4835	4.4835	4.4835	4.4835	4.46514	4.44678
-13.7	4.66712	4.68548	4.66712	4.64876	4.6304	4.61203	4.57531	4.59367	4.57531	4.59367	4.61203	4.6304	4.64876	4.66712	4.72221	4.75893	4.77729	4.83238	4.88747	4.90583	4.94255	4.94255	4.94255	4.90583	4.8691	4.81402	4.79566	4.75893	4.72221	4.66712	4.64876	4.6304	4.6304	4.61203	4.59367	4.59367	4.55695	4.55695	4.55695	4.53859	4.53859	4.52022	4.52022	4.53859	4.52022	4.52022	4.50186	4.50186	4.4835
-13.8	4.72221	4.72221	4.72221	4.68548	4.64876	4.6304	4.61203	4.6304	4.61203	4.6304	4.6304	4.66712	4.66712	4.72221	4.75893	4.79566	4.81402	4.8691	4.90583	4.94255	4.96092	4.96092	4.97928	4.94255	4.90583	4.8691	4.81402	4.79566	4.75893	4.72221	4.68548	4.66712	4.64876	4.64876	4.6304	4.61203	4.59367	4.59367	4.57531	4.55695	4.55695	4.55695	4.55695	4.55695	4.55695	4.55695	4.53859	4.52022	4.52022
-13.9	4.74057	4.75893	4.74057	4.72221	4.70385	4.64876	4.6304	4.64876	4.6304	4.64876	4.66712	4.70385	4.70385	4.74057	4.77729	4.81402	4.83238	4.88747	4.94255	4.99764	4.99764	4.99764	4.99764	4.97928	4.94255	4.90583	4.85074	4.81402	4.79566	4.75893	4.72221	4.72221	4.72221	4.66712	4.66712	4.64876	4.64876	4.61203	4.59367	4.59367	4.59367	4.59367	4.59367	4.59367	4.59367	4.59367	4.59367	4.57531	4.57531
-14	4.79566	4.81402	4.79566	4.75893	4.72221	4.70385	4.64876	4.68548	4.66712	4.68548	4.70385	4.72221	4.74057	4.77729	4.79566	4.83238	4.8691	4.90583	4.99764	5.016	5.03436	5.05273	5.05273	5.016	4.97928	4.92419	4.90583	4.85074	4.81402	4.79566	4.75893	4.74057	4.74057	4.72221	4.72221	4.70385	4.66712	4.66712	4.66712	4.64876	4.64876	4.6304	4.6304	4.6304	4.6304	4.6304	4.61203	4.61203	4.59367
-14.1	4.83238	4.83238	4.81402	4.81402	4.75893	4.74057	4.68548	4.72221	4.72221	4.72221	4.74057	4.75893	4.77729	4.79566	4.83238	4.8691	4.90583	4.94255	5.016	5.05273	5.07109	5.07109	5.07109	5.05273	5.016	4.97928	4.92419	4.90583	4.85074	4.81402	4.79566	4.77729	4.75893	4.75893	4.72221	4.72221	4.72221	4.70385	4.68548	4.66712	4.66712	4.66712	4.66712	4.66712	4.66712	4.66712	4.64876	4.6304	4.6304
-14.2	4.8691	4.88747	4.8691	4.83238	4.81402	4.77729	4.74057	4.75893	4.74057	4.75893	4.77729	4.79566	4.79566	4.83238	4.8691	4.90583	4.92419	4.99764	5.05273	5.07109	5.10781	5.10781	5.10781	5.08945	5.05273	5.016	4.97928	4.92419	4.90583	4.8691	4.83238	4.81402	4.81402	4.79566	4.75893	4.75893	4.74057	4.72221	4.72221	4.70385	4.70385	4.70385	4.70385	4.70385	4.68548	4.68548	4.68548	4.66712	4.64876
-14.3	4.90583	4.92419	4.88747	4.88747	4.85074	4.81402	4.75893	4.79566	4.77729	4.79566	4.79566	4.81402	4.83238	4.85074	4.90583	4.92419	4.94255	5.016	5.07109	5.10781	5.12617	5.14454	5.14454	5.12617	5.08945	5.05273	5.016	4.96092	4.92419	4.90583	4.8691	4.85074	4.85074	4.81402	4.81402	4.79566	4.77729	4.75893	4.75893	4.72221	4.72221	4.72221	4.72221	4.72221	4.72221	4.72221	4.70385	4.70385	4.68548
-14.4	4.94255	4.94255	4.92419	4.92419	4.88747	4.83238	4.81402	4.81402	4.81402	4.81402	4.83238	4.85074	4.85074	4.88747	4.92419	4.94255	4.99764	5.05273	5.10781	5.14454	5.1629	5.18126	5.18126	5.1629	5.12617	5.08945	5.05273	5.016	4.96092	4.92419	4.90583	4.88747	4.8691	4.8691	4.83238	4.83238	4.81402	4.81402	4.79566	4.77729	4.77729	4.77729	4.77729	4.77729	4.75893	4.75893	4.75893	4.75893	4.72221
-14.5	4.96092	4.96092	4.94255	4.94255	4.92419	4.8691	4.83238	4.85074	4.83238	4.85074	4.85074	4.8691	4.90583	4.92419	4.94255	4.99764	5.016	5.07109	5.12617	5.18126	5.19962	5.19962	5.21799	5.19962	5.1629	5.10781	5.08945	5.05273	5.016	4.97928	4.94255	4.92419	4.90583	4.88747	4.8691	4.85074	4.83238	4.83238	4.81402	4.81402	4.81402	4.81402	4.81402	4.81402	4.81402	4.79566	4.79566	4.79566	4.77729
-14.6	5.016	5.03436	4.99764	4.97928	4.94255	4.92419	4.8691	4.88747	4.8691	4.8691	4.88747	4.90583	4.92419	4.94255	4.97928	5.03436	5.05273	5.10781	5.18126	5.19962	5.21799	5.25471	5.25471	5.21799	5.19962	5.1629	5.10781	5.08945	5.03436	4.99764	4.97928	4.94255	4.94255	4.92419	4.90583	4.88747	4.88747	4.8691	4.85074	4.83238	4.83238	4.83238	4.83238	4.83238	4.83238	4.83238	4.83238	4.83238	4.81402
-14.7	5.05273	5.05273	5.03436	5.016	4.99764	4.94255	4.92419	4.92419	4.90583	4.90583	4.92419	4.94255	4.94255	4.97928	5.016	5.05273	5.07109	5.10781	5.18126	5.23635	5.27307	5.27307	5.29143	5.27307	5.23635	5.19962	5.1629	5.10781	5.07109	5.03436	4.99764	4.97928	4.97928	4.96092	4.92419	4.92419	4.90583	4.88747	4.88747	4.8691	4.8691	4.8691	4.8691	4.8691	4.8691	4.8691	4.85074	4.85074	4.85074
-14.8	5.07109	5.07109	5.05273	5.03436	5.016	4.96092	4.92419	4.94255	4.92419	4.92419	4.92419	4.94255	4.96092	4.99764	5.03436	5.07109	5.08945	5.12617	5.19962	5.25471	5.27307	5.3098	5.3098	5.29143	5.27307	5.21799	5.18126	5.10781	5.08945	5.05273	5.016	4.99764	4.97928	4.97928	4.96092	4.94255	4.92419	4.90583	4.88747	4.88747	4.8691	4.8691	4.88747	4.88747	4.88747	4.8691	4.8691	4.8691	4.8691
-14.9	5.10781	5.10781	5.08945	5.05273	5.03436	4.99764	4.94255	4.94255	4.92419	4.92419	4.94255	4.97928	4.97928	5.016	5.03436	5.07109	5.08945	5.14454	5.21799	5.27307	5.3098	5.32816	5.32816	5.32816	5.29143	5.23635	5.18126	5.12617	5.08945	5.07109	5.03436	4.99764	4.99764	4.97928	4.97928	4.96092	4.94255	4.92419	4.92419	4.90583	4.90583	4.90583	4.90583	4.90583	4.92419	4.90583	4.90583	4.88747	4.88747
-15	5.14454	5.14454	5.10781	5.08945	5.03436	4.99764	4.96092	4.96092	4.94255	4.94255	4.96092	4.97928	4.99764	5.016	5.05273	5.08945	5.10781	5.1629	5.23635	5.29143	5.32816	5.34652	5.34652	5.34652	5.3098	5.23635	5.19962	5.1629	5.10781	5.07109	5.05273	5.03436	5.03436	4.99764	4.99764	4.97928	4.96092	4.94255	4.94255	4.92419	4.92419	4.92419	4.92419	4.94255	4.94255	4.94255	4.92419	4.92419	4.90583
Plane 2
	arc length (µm)
z-position (µm)	0	0.55	1.1	1.65	2.2	2.75	3.3	3.85	4.4	4.95	5.5	6.05	6.6	7.15	7.7	8.25	8.8	9.35	9.9	10.45	11	11.55	12.1	12.65	13.2	13.75	14.3	14.85	15.4	15.95	16.5	17.05	17.6	18.15	18.7	19.25	19.8	20.35	20.9	21.45	22	22.55	23.1	23.65	24.2	24.75	25.3	25.85	26.4
15	3.93264	3.951	3.93264	3.91427	3.91427	3.87755	3.85919	3.84082	3.8041	3.76738	3.76738	3.76738	3.76738	3.82246	3.87755	3.98772	4.00608	4.00608	4.02445	4.02445	4.02445	4.02445	4.00608	4.00608	4.00608	4.02445	4.02445	4.00608	3.98772	3.96936	3.951	3.93264	3.91427	3.91427	3.91427	3.91427	3.91427	3.89591	3.89591	3.89591	3.91427	3.89591	3.91427	3.91427	3.93264	3.93264	3.93264	3.91427	3.91427
14.9	3.91427	3.91427	3.91427	3.89591	3.89591	3.85919	3.84082	3.8041	3.78574	3.73065	3.73065	3.73065	3.73065	3.8041	3.85919	3.951	3.98772	3.98772	3.98772	3.98772	3.98772	3.98772	3.98772	3.96936	3.98772	3.98772	3.98772	3.96936	3.96936	3.951	3.93264	3.89591	3.89591	3.87755	3.87755	3.87755	3.87755	3.85919	3.85919	3.85919	3.85919	3.85919	3.87755	3.87755	3.89591	3.91427	3.89591	3.89591	3.89591
14.8	3.91427	3.91427	3.89591	3.89591	3.85919	3.84082	3.82246	3.8041	3.76738	3.71229	3.71229	3.71229	3.71229	3.8041	3.85919	3.93264	3.96936	3.96936	3.96936	3.98772	3.98772	3.96936	3.96936	3.96936	3.96936	3.98772	3.96936	3.96936	3.951	3.93264	3.91427	3.89591	3.87755	3.87755	3.87755	3.87755	3.85919	3.85919	3.85919	3.85919	3.85919	3.85919	3.85919	3.87755	3.87755	3.87755	3.87755	3.87755	3.87755
14.7	3.91427	3.91427	3.89591	3.85919	3.85919	3.84082	3.8041	3.78574	3.74901	3.71229	3.71229	3.71229	3.71229	3.78574	3.85919	3.91427	3.951	3.96936	3.96936	3.96936	3.96936	3.96936	3.96936	3.96936	3.96936	3.96936	3.96936	3.951	3.93264	3.91427	3.89591	3.87755	3.85919	3.85919	3.85919	3.85919	3.85919	3.84082	3.84082	3.84082	3.84082	3.84082	3.84082	3.85919	3.87755	3.87755	3.87755	3.87755	3.87755
14.6	3.89591	3.89591	3.89591	3.85919	3.84082	3.82246	3.8041	3.76738	3.73065	3.71229	3.71229	3.71229	3.71229	3.76738	3.84082	3.89591	3.951	3.951	3.951	3.951	3.951	3.951	3.951	3.951	3.951	3.951	3.951	3.951	3.91427	3.89591	3.89591	3.87755	3.85919	3.85919	3.85919	3.85919	3.84082	3.84082	3.84082	3.84082	3.84082	3.84082	3.84082	3.84082	3.85919	3.85919	3.85919	3.85919	3.84082
14.5	3.85919	3.85919	3.84082	3.84082	3.82246	3.8041	3.78574	3.74901	3.71229	3.69393	3.69393	3.69393	3.69393	3.74901	3.82246	3.87755	3.91427	3.93264	3.951	3.951	3.951	3.93264	3.93264	3.91427	3.93264	3.93264	3.93264	3.91427	3.89591	3.87755	3.85919	3.85919	3.82246	3.82246	3.82246	3.82246	3.82246	3.82246	3.82246	3.82246	3.82246	3.82246	3.82246	3.82246	3.82246	3.84082	3.84082	3.82246	3.82246
14.4	3.84082	3.84082	3.82246	3.8041	3.8041	3.76738	3.76738	3.73065	3.69393	3.6572	3.6572	3.6572	3.67557	3.71229	3.82246	3.85919	3.87755	3.89591	3.91427	3.91427	3.91427	3.91427	3.89591	3.89591	3.89591	3.89591	3.89591	3.89591	3.85919	3.85919	3.84082	3.82246	3.8041	3.8041	3.8041	3.8041	3.8041	3.78574	3.78574	3.78574	3.78574	3.78574	3.78574	3.78574	3.8041	3.82246	3.82246	3.8041	3.8041
14.3	3.8041	3.8041	3.8041	3.78574	3.76738	3.74901	3.73065	3.71229	3.6572	3.63884	3.63884	3.6572	3.6572	3.71229	3.8041	3.84082	3.85919	3.87755	3.87755	3.87755	3.87755	3.87755	3.85919	3.85919	3.85919	3.87755	3.85919	3.85919	3.84082	3.82246	3.82246	3.78574	3.76738	3.76738	3.76738	3.76738	3.76738	3.76738	3.74901	3.74901	3.76738	3.76738	3.76738	3.76738	3.76738	3.78574	3.78574	3.78574	3.78574
14.2	3.78574	3.78574	3.78574	3.76738	3.74901	3.73065	3.71229	3.69393	3.63884	3.62048	3.63884	3.63884	3.63884	3.69393	3.74901	3.82246	3.84082	3.84082	3.85919	3.85919	3.85919	3.85919	3.84082	3.84082	3.85919	3.85919	3.84082	3.84082	3.82246	3.78574	3.78574	3.76738	3.74901	3.74901	3.74901	3.74901	3.73065	3.73065	3.73065	3.73065	3.73065	3.73065	3.73065	3.74901	3.74901	3.76738	3.76738	3.74901	3.74901
14.1	3.76738	3.76738	3.74901	3.73065	3.71229	3.69393	3.69393	3.6572	3.63884	3.60212	3.60212	3.60212	3.62048	3.6572	3.73065	3.8041	3.82246	3.82246	3.84082	3.84082	3.84082	3.84082	3.82246	3.82246	3.82246	3.84082	3.82246	3.8041	3.78574	3.78574	3.76738	3.74901	3.73065	3.71229	3.71229	3.71229	3.71229	3.71229	3.71229	3.71229	3.71229	3.71229	3.71229	3.73065	3.73065	3.73065	3.73065	3.73065	3.73065
14	3.73065	3.73065	3.73065	3.71229	3.69393	3.67557	3.6572	3.63884	3.60212	3.58376	3.58376	3.58376	3.60212	3.6572	3.71229	3.76738	3.8041	3.82246	3.82246	3.82246	3.82246	3.82246	3.8041	3.8041	3.8041	3.8041	3.78574	3.78574	3.74901	3.74901	3.73065	3.71229	3.69393	3.69393	3.69393	3.69393	3.69393	3.67557	3.69393	3.69393	3.69393	3.69393	3.69393	3.69393	3.71229	3.71229	3.71229	3.69393	3.69393
13.9	3.69393	3.71229	3.69393	3.69393	3.67557	3.6572	3.63884	3.62048	3.60212	3.56539	3.56539	3.56539	3.58376	3.62048	3.69393	3.74901	3.76738	3.78574	3.8041	3.8041	3.8041	3.78574	3.78574	3.76738	3.76738	3.76738	3.76738	3.74901	3.73065	3.73065	3.69393	3.67557	3.6572	3.6572	3.6572	3.6572	3.6572	3.6572	3.6572	3.6572	3.6572	3.6572	3.6572	3.6572	3.67557	3.67557	3.67557	3.67557	3.67557
13.8	3.69393	3.69393	3.67557	3.6572	3.63884	3.62048	3.62048	3.60212	3.56539	3.54703	3.54703	3.54703	3.56539	3.62048	3.67557	3.71229	3.74901	3.74901	3.76738	3.74901	3.74901	3.74901	3.74901	3.74901	3.74901	3.74901	3.73065	3.73065	3.69393	3.69393	3.67557	3.6572	3.63884	3.63884	3.63884	3.63884	3.63884	3.63884	3.62048	3.62048	3.63884	3.63884	3.63884	3.63884	3.6572	3.6572	3.6572	3.6572	3.6572
13.7	3.67557	3.67557	3.6572	3.63884	3.62048	3.60212	3.60212	3.58376	3.54703	3.52867	3.52867	3.54703	3.54703	3.62048	3.6572	3.69393	3.71229	3.73065	3.74901	3.74901	3.73065	3.73065	3.73065	3.73065	3.73065	3.73065	3.71229	3.69393	3.67557	3.6572	3.63884	3.63884	3.62048	3.62048	3.62048	3.62048	3.60212	3.60212	3.60212	3.60212	3.60212	3.60212	3.60212	3.62048	3.63884	3.63884	3.63884	3.63884	3.63884
13.6	3.63884	3.63884	3.62048	3.62048	3.60212	3.58376	3.56539	3.54703	3.52867	3.49194	3.49194	3.51031	3.51031	3.58376	3.63884	3.6572	3.69393	3.71229	3.71229	3.71229	3.71229	3.71229	3.71229	3.69393	3.69393	3.69393	3.67557	3.67557	3.63884	3.63884	3.62048	3.60212	3.60212	3.60212	3.60212	3.60212	3.58376	3.56539	3.56539	3.56539	3.56539	3.58376	3.58376	3.58376	3.60212	3.60212	3.60212	3.60212	3.60212
13.5	3.62048	3.62048	3.60212	3.60212	3.58376	3.56539	3.54703	3.52867	3.49194	3.47358	3.47358	3.47358	3.49194	3.54703	3.62048	3.6572	3.67557	3.69393	3.69393	3.69393	3.69393	3.69393	3.69393	3.6572	3.6572	3.6572	3.6572	3.63884	3.62048	3.62048	3.60212	3.58376	3.56539	3.56539	3.56539	3.56539	3.56539	3.56539	3.54703	3.54703	3.54703	3.54703	3.56539	3.56539	3.56539	3.58376	3.56539	3.56539	3.56539
13.4	3.58376	3.58376	3.58376	3.56539	3.56539	3.54703	3.52867	3.51031	3.47358	3.45522	3.45522	3.45522	3.47358	3.52867	3.60212	3.62048	3.6572	3.6572	3.6572	3.6572	3.6572	3.6572	3.6572	3.62048	3.62048	3.63884	3.62048	3.62048	3.60212	3.58376	3.56539	3.56539	3.54703	3.54703	3.54703	3.54703	3.52867	3.52867	3.52867	3.52867	3.52867	3.52867	3.52867	3.52867	3.54703	3.54703	3.54703	3.54703	3.54703
13.3	3.56539	3.56539	3.56539	3.54703	3.52867	3.52867	3.51031	3.49194	3.45522	3.43686	3.43686	3.43686	3.45522	3.52867	3.58376	3.62048	3.62048	3.63884	3.6572	3.6572	3.62048	3.62048	3.62048	3.62048	3.62048	3.62048	3.60212	3.60212	3.56539	3.56539	3.54703	3.52867	3.51031	3.51031	3.51031	3.52867	3.51031	3.51031	3.49194	3.51031	3.51031	3.49194	3.51031	3.51031	3.52867	3.52867	3.52867	3.52867	3.52867
13.2	3.54703	3.54703	3.52867	3.52867	3.51031	3.49194	3.47358	3.45522	3.4185	3.4185	3.4185	3.4185	3.43686	3.49194	3.54703	3.60212	3.62048	3.62048	3.62048	3.62048	3.62048	3.62048	3.60212	3.60212	3.60212	3.60212	3.58376	3.56539	3.54703	3.52867	3.52867	3.51031	3.47358	3.47358	3.47358	3.49194	3.47358	3.45522	3.45522	3.47358	3.47358	3.47358	3.47358	3.47358	3.49194	3.49194	3.49194	3.49194	3.49194
13.1	3.52867	3.52867	3.51031	3.51031	3.49194	3.47358	3.45522	3.43686	3.4185	3.40013	3.40013	3.40013	3.4185	3.47358	3.52867	3.56539	3.60212	3.60212	3.60212	3.60212	3.60212	3.58376	3.58376	3.56539	3.56539	3.58376	3.56539	3.52867	3.51031	3.51031	3.49194	3.47358	3.45522	3.45522	3.45522	3.45522	3.43686	3.43686	3.43686	3.43686	3.45522	3.45522	3.45522	3.45522	3.45522	3.45522	3.47358	3.45522	3.47358
13	3.49194	3.49194	3.49194	3.49194	3.47358	3.45522	3.43686	3.4185	3.40013	3.38177	3.38177	3.40013	3.40013	3.45522	3.51031	3.54703	3.56539	3.56539	3.56539	3.56539	3.56539	3.56539	3.54703	3.52867	3.52867	3.52867	3.51031	3.51031	3.49194	3.47358	3.45522	3.43686	3.43686	3.43686	3.43686	3.43686	3.4185	3.4185	3.4185	3.4185	3.4185	3.4185	3.43686	3.4185	3.43686	3.45522	3.45522	3.45522	3.45522
12.9	3.47358	3.47358	3.47358	3.47358	3.45522	3.43686	3.4185	3.40013	3.38177	3.36341	3.36341	3.36341	3.38177	3.43686	3.49194	3.52867	3.54703	3.54703	3.54703	3.54703	3.54703	3.52867	3.52867	3.51031	3.49194	3.51031	3.49194	3.49194	3.45522	3.45522	3.43686	3.4185	3.40013	3.40013	3.40013	3.40013	3.40013	3.40013	3.40013	3.40013	3.40013	3.40013	3.40013	3.40013	3.40013	3.4185	3.4185	3.4185	3.4185
12.8	3.45522	3.45522	3.45522	3.43686	3.43686	3.40013	3.38177	3.38177	3.36341	3.32669	3.32669	3.34505	3.36341	3.4185	3.45522	3.49194	3.51031	3.52867	3.52867	3.52867	3.51031	3.51031	3.49194	3.47358	3.47358	3.49194	3.47358	3.45522	3.43686	3.4185	3.4185	3.40013	3.38177	3.38177	3.38177	3.40013	3.36341	3.36341	3.36341	3.36341	3.38177	3.38177	3.38177	3.38177	3.40013	3.40013	3.40013	3.40013	3.40013
12.7	3.43686	3.43686	3.43686	3.4185	3.40013	3.38177	3.38177	3.36341	3.34505	3.30832	3.30832	3.32669	3.34505	3.38177	3.43686	3.47358	3.49194	3.49194	3.51031	3.49194	3.49194	3.47358	3.47358	3.45522	3.45522	3.45522	3.45522	3.43686	3.4185	3.40013	3.40013	3.36341	3.34505	3.34505	3.34505	3.36341	3.34505	3.34505	3.34505	3.34505	3.34505	3.34505	3.34505	3.34505	3.38177	3.38177	3.38177	3.38177	3.38177
12.6	3.40013	3.40013	3.40013	3.40013	3.38177	3.36341	3.36341	3.34505	3.30832	3.28996	3.28996	3.30832	3.32669	3.36341	3.4185	3.45522	3.47358	3.47358	3.47358	3.47358	3.47358	3.45522	3.45522	3.43686	3.43686	3.43686	3.4185	3.4185	3.38177	3.36341	3.36341	3.34505	3.32669	3.32669	3.32669	3.32669	3.32669	3.30832	3.30832	3.30832	3.30832	3.30832	3.30832	3.32669	3.32669	3.34505	3.34505	3.34505	3.34505
12.5	3.38177	3.38177	3.38177	3.38177	3.36341	3.34505	3.32669	3.30832	3.28996	3.2716	3.2716	3.2716	3.28996	3.34505	3.40013	3.4185	3.43686	3.45522	3.45522	3.43686	3.43686	3.43686	3.4185	3.40013	3.40013	3.4185	3.40013	3.38177	3.36341	3.34505	3.32669	3.32669	3.30832	3.30832	3.30832	3.30832	3.30832	3.28996	3.28996	3.28996	3.28996	3.28996	3.28996	3.28996	3.30832	3.30832	3.30832	3.30832	3.30832
12.4	3.34505	3.36341	3.36341	3.36341	3.34505	3.32669	3.30832	3.28996	3.2716	3.23487	3.23487	3.25324	3.2716	3.32669	3.38177	3.40013	3.4185	3.4185	3.4185	3.40013	3.40013	3.40013	3.40013	3.38177	3.38177	3.38177	3.36341	3.36341	3.32669	3.32669	3.30832	3.28996	3.28996	3.2716	3.2716	3.28996	3.2716	3.2716	3.2716	3.2716	3.2716	3.2716	3.2716	3.2716	3.2716	3.2716	3.28996	3.28996	3.28996
12.3	3.32669	3.32669	3.32669	3.32669	3.32669	3.30832	3.28996	3.2716	3.23487	3.23487	3.23487	3.23487	3.25324	3.30832	3.36341	3.38177	3.40013	3.40013	3.40013	3.40013	3.38177	3.38177	3.36341	3.36341	3.36341	3.36341	3.34505	3.32669	3.30832	3.28996	3.28996	3.2716	3.25324	3.25324	3.25324	3.25324	3.23487	3.23487	3.23487	3.23487	3.23487	3.23487	3.25324	3.25324	3.25324	3.25324	3.2716	3.2716	3.2716
12.2	3.32669	3.30832	3.30832	3.30832	3.30832	3.2716	3.25324	3.25324	3.23487	3.21651	3.21651	3.21651	3.23487	3.28996	3.32669	3.36341	3.36341	3.38177	3.38177	3.38177	3.36341	3.36341	3.34505	3.32669	3.32669	3.32669	3.32669	3.28996	3.28996	3.2716	3.25324	3.25324	3.21651	3.21651	3.21651	3.21651	3.21651	3.21651	3.21651	3.21651	3.21651	3.21651	3.21651	3.23487	3.23487	3.23487	3.23487	3.23487	3.23487
12.1	3.28996	3.28996	3.28996	3.28996	3.2716	3.25324	3.25324	3.23487	3.21651	3.19815	3.19815	3.21651	3.21651	3.25324	3.30832	3.32669	3.34505	3.36341	3.36341	3.34505	3.32669	3.32669	3.32669	3.30832	3.30832	3.30832	3.28996	3.2716	3.25324	3.25324	3.23487	3.21651	3.19815	3.19815	3.19815	3.19815	3.19815	3.17979	3.17979	3.17979	3.19815	3.19815	3.19815	3.19815	3.21651	3.21651	3.21651	3.21651	3.21651
12	3.2716	3.2716	3.2716	3.25324	3.25324	3.23487	3.23487	3.21651	3.19815	3.17979	3.17979	3.19815	3.21651	3.23487	3.28996	3.30832	3.32669	3.32669	3.32669	3.32669	3.32669	3.30832	3.30832	3.2716	3.2716	3.2716	3.2716	3.25324	3.23487	3.21651	3.19815	3.17979	3.17979	3.17979	3.17979	3.17979	3.17979	3.16143	3.16143	3.16143	3.16143	3.16143	3.16143	3.16143	3.17979	3.17979	3.17979	3.17979	3.17979
11.9	3.25324	3.25324	3.25324	3.25324	3.23487	3.21651	3.19815	3.19815	3.17979	3.16143	3.16143	3.17979	3.19815	3.21651	3.2716	3.28996	3.30832	3.30832	3.30832	3.28996	3.28996	3.2716	3.2716	3.25324	3.25324	3.25324	3.23487	3.21651	3.21651	3.17979	3.17979	3.17979	3.16143	3.16143	3.16143	3.16143	3.14306	3.14306	3.1247	3.14306	3.14306	3.14306	3.14306	3.14306	3.14306	3.14306	3.16143	3.16143	3.16143
11.8	3.21651	3.23487	3.23487	3.23487	3.21651	3.19815	3.17979	3.16143	3.14306	3.1247	3.1247	3.14306	3.17979	3.19815	3.23487	3.2716	3.2716	3.2716	3.2716	3.2716	3.2716	3.25324	3.25324	3.23487	3.23487	3.23487	3.21651	3.21651	3.17979	3.16143	3.14306	3.14306	3.1247	3.1247	3.1247	3.1247	3.1247	3.10634	3.08798	3.08798	3.10634	3.10634	3.10634	3.10634	3.1247	3.14306	3.14306	3.1247	3.1247
11.7	3.19815	3.19815	3.19815	3.21651	3.19815	3.17979	3.16143	3.14306	3.1247	3.10634	3.10634	3.1247	3.16143	3.17979	3.21651	3.23487	3.25324	3.2716	3.2716	3.25324	3.25324	3.23487	3.21651	3.21651	3.21651	3.21651	3.17979	3.17979	3.14306	3.14306	3.1247	3.1247	3.08798	3.08798	3.08798	3.08798	3.08798	3.08798	3.08798	3.08798	3.08798	3.06962	3.08798	3.08798	3.10634	3.10634	3.10634	3.10634	3.10634
11.6	3.19815	3.19815	3.19815	3.19815	3.17979	3.16143	3.14306	3.14306	3.10634	3.08798	3.08798	3.10634	3.1247	3.16143	3.19815	3.21651	3.23487	3.23487	3.23487	3.23487	3.23487	3.21651	3.19815	3.17979	3.17979	3.17979	3.16143	3.14306	3.1247	3.10634	3.08798	3.06962	3.06962	3.06962	3.06962	3.06962	3.06962	3.06962	3.06962	3.05125	3.05125	3.05125	3.05125	3.05125	3.06962	3.06962	3.06962	3.06962	3.06962
11.5	3.17979	3.17979	3.17979	3.17979	3.16143	3.14306	3.10634	3.10634	3.08798	3.06962	3.06962	3.08798	3.10634	3.1247	3.17979	3.19815	3.21651	3.21651	3.21651	3.19815	3.19815	3.17979	3.16143	3.14306	3.14306	3.14306	3.14306	3.1247	3.10634	3.06962	3.06962	3.05125	3.05125	3.05125	3.03289	3.05125	3.03289	3.03289	3.03289	3.03289	3.03289	3.03289	3.05125	3.05125	3.05125	3.05125	3.05125	3.05125	3.05125
11.4	3.16143	3.14306	3.14306	3.14306	3.14306	3.10634	3.10634	3.08798	3.05125	3.05125	3.05125	3.06962	3.08798	3.10634	3.14306	3.17979	3.19815	3.19815	3.17979	3.16143	3.14306	3.14306	3.1247	3.1247	3.1247	3.1247	3.1247	3.10634	3.06962	3.05125	3.05125	3.03289	3.01453	3.01453	3.01453	3.03289	3.01453	3.01453	2.99617	3.01453	3.01453	3.01453	3.01453	3.01453	3.03289	3.03289	3.03289	3.03289	3.03289
11.3	3.1247	3.1247	3.1247	3.1247	3.10634	3.08798	3.08798	3.06962	3.03289	3.03289	3.03289	3.05125	3.06962	3.08798	3.1247	3.14306	3.16143	3.14306	3.14306	3.14306	3.1247	3.1247	3.1247	3.10634	3.08798	3.10634	3.08798	3.06962	3.05125	3.05125	3.01453	3.01453	2.99617	2.99617	2.99617	2.99617	2.9778	2.9778	2.9778	2.9778	2.9778	2.9778	2.9778	2.9778	3.01453	3.01453	3.01453	3.01453	3.01453
11.2	3.08798	3.08798	3.08798	3.10634	3.08798	3.06962	3.05125	3.05125	3.01453	3.01453	3.01453	3.03289	3.05125	3.06962	3.10634	3.1247	3.1247	3.1247	3.1247	3.1247	3.10634	3.10634	3.08798	3.06962	3.06962	3.06962	3.06962	3.05125	3.03289	3.01453	2.99617	2.99617	2.95944	2.95944	2.95944	2.95944	2.94108	2.94108	2.94108	2.95944	2.95944	2.95944	2.95944	2.95944	2.9778	2.9778	2.9778	2.9778	2.9778
11.1	3.05125	3.05125	3.08798	3.08798	3.05125	3.05125	3.03289	3.03289	2.99617	2.99617	2.99617	3.01453	3.03289	3.05125	3.06962	3.10634	3.10634	3.10634	3.10634	3.08798	3.08798	3.06962	3.06962	3.05125	3.05125	3.05125	3.05125	3.01453	2.99617	2.9778	2.95944	2.95944	2.94108	2.94108	2.94108	2.94108	2.94108	2.92272	2.92272	2.92272	2.92272	2.92272	2.92272	2.92272	2.94108	2.94108	2.94108	2.94108	2.94108
11	3.03289	3.05125	3.05125	3.05125	3.03289	3.03289	3.01453	3.01453	2.9778	2.9778	2.9778	2.99617	2.99617	3.03289	3.05125	3.06962	3.08798	3.08798	3.08798	3.06962	3.06962	3.05125	3.03289	3.01453	3.01453	3.01453	2.99617	2.99617	2.95944	2.95944	2.94108	2.94108	2.90436	2.92272	2.90436	2.92272	2.90436	2.90436	2.90436	2.90436	2.90436	2.90436	2.90436	2.90436	2.92272	2.92272	2.92272	2.92272	2.92272
10.9	3.01453	3.01453	3.03289	3.03289	3.01453	3.01453	2.99617	2.9778	2.95944	2.94108	2.94108	2.95944	2.99617	2.99617	3.03289	3.05125	3.06962	3.06962	3.05125	3.03289	3.03289	3.01453	2.99617	2.9778	2.9778	2.99617	2.9778	2.95944	2.94108	2.92272	2.92272	2.90436	2.88599	2.88599	2.88599	2.90436	2.88599	2.88599	2.88599	2.86763	2.86763	2.88599	2.88599	2.88599	2.88599	2.90436	2.90436	2.90436	2.90436
10.8	2.99617	2.99617	3.01453	3.01453	2.99617	2.99617	2.9778	2.95944	2.94108	2.92272	2.92272	2.94108	2.95944	2.99617	2.99617	3.01453	3.03289	3.03289	3.01453	3.01453	2.99617	2.99617	2.9778	2.95944	2.95944	2.95944	2.95944	2.94108	2.92272	2.90436	2.88599	2.88599	2.86763	2.86763	2.86763	2.86763	2.86763	2.84927	2.83091	2.84927	2.84927	2.84927	2.86763	2.86763	2.86763	2.86763	2.88599	2.88599	2.88599
10.7	2.95944	2.9778	2.99617	2.99617	2.9778	2.9778	2.94108	2.94108	2.90436	2.90436	2.90436	2.92272	2.94108	2.95944	2.9778	2.99617	3.01453	2.99617	2.99617	2.99617	2.9778	2.9778	2.95944	2.94108	2.94108	2.95944	2.94108	2.92272	2.88599	2.88599	2.86763	2.86763	2.84927	2.84927	2.83091	2.83091	2.81255	2.81255	2.81255	2.81255	2.83091	2.83091	2.83091	2.83091	2.84927	2.84927	2.86763	2.83091	2.84927
10.6	2.94108	2.94108	2.95944	2.95944	2.94108	2.94108	2.94108	2.92272	2.90436	2.88599	2.88599	2.90436	2.92272	2.94108	2.95944	2.9778	2.99617	2.9778	2.9778	2.95944	2.95944	2.94108	2.92272	2.92272	2.92272	2.92272	2.90436	2.88599	2.86763	2.86763	2.84927	2.84927	2.81255	2.81255	2.81255	2.81255	2.81255	2.79418	2.79418	2.79418	2.79418	2.79418	2.79418	2.81255	2.81255	2.81255	2.81255	2.81255	2.81255
10.5	2.92272	2.94108	2.94108	2.94108	2.94108	2.92272	2.90436	2.90436	2.86763	2.84927	2.84927	2.86763	2.90436	2.92272	2.94108	2.95944	2.9778	2.95944	2.94108	2.92272	2.92272	2.92272	2.90436	2.88599	2.88599	2.90436	2.88599	2.86763	2.84927	2.83091	2.81255	2.81255	2.79418	2.79418	2.79418	2.79418	2.77582	2.77582	2.77582	2.77582	2.77582	2.77582	2.79418	2.79418	2.79418	2.79418	2.79418	2.79418	2.79418
10.4	2.90436	2.92272	2.92272	2.92272	2.92272	2.92272	2.90436	2.88599	2.84927	2.83091	2.83091	2.84927	2.86763	2.90436	2.92272	2.94108	2.94108	2.92272	2.92272	2.90436	2.90436	2.88599	2.86763	2.86763	2.84927	2.86763	2.84927	2.84927	2.81255	2.79418	2.79418	2.77582	2.75746	2.75746	2.75746	2.77582	2.75746	2.75746	2.75746	2.75746	2.75746	2.75746	2.75746	2.75746	2.77582	2.77582	2.77582	2.77582	2.77582
10.3	2.88599	2.90436	2.90436	2.90436	2.90436	2.88599	2.88599	2.86763	2.83091	2.83091	2.83091	2.83091	2.84927	2.86763	2.88599	2.90436	2.92272	2.90436	2.88599	2.88599	2.86763	2.86763	2.84927	2.83091	2.83091	2.84927	2.83091	2.81255	2.79418	2.77582	2.75746	2.75746	2.7391	2.7391	2.7391	2.7391	2.7391	2.7391	2.72073	2.72073	2.7391	2.7391	2.7391	2.7391	2.7391	2.75746	2.75746	2.75746	2.75746
10.2	2.84927	2.88599	2.88599	2.88599	2.88599	2.86763	2.84927	2.83091	2.81255	2.81255	2.81255	2.83091	2.84927	2.84927	2.86763	2.86763	2.88599	2.88599	2.86763	2.86763	2.84927	2.83091	2.83091	2.81255	2.81255	2.81255	2.79418	2.79418	2.75746	2.75746	2.7391	2.7391	2.72073	2.72073	2.72073	2.72073	2.70237	2.70237	2.70237	2.70237	2.70237	2.70237	2.70237	2.70237	2.72073	2.72073	2.72073	2.72073	2.72073
10.1	2.84927	2.84927	2.86763	2.86763	2.84927	2.84927	2.83091	2.83091	2.79418	2.79418	2.79418	2.81255	2.81255	2.83091	2.84927	2.86763	2.86763	2.86763	2.84927	2.83091	2.83091	2.81255	2.79418	2.79418	2.79418	2.79418	2.79418	2.75746	2.7391	2.72073	2.72073	2.72073	2.68401	2.68401	2.68401	2.68401	2.68401	2.68401	2.68401	2.68401	2.68401	2.68401	2.68401	2.68401	2.68401	2.68401	2.68401	2.68401	2.68401
10	2.83091	2.84927	2.84927	2.84927	2.83091	2.83091	2.81255	2.81255	2.77582	2.77582	2.77582	2.79418	2.81255	2.81255	2.83091	2.84927	2.84927	2.83091	2.81255	2.81255	2.79418	2.79418	2.77582	2.75746	2.75746	2.75746	2.7391	2.7391	2.72073	2.70237	2.68401	2.68401	2.68401	2.68401	2.66565	2.66565	2.66565	2.66565	2.66565	2.64729	2.64729	2.64729	2.64729	2.64729	2.68401	2.68401	2.68401	2.66565	2.66565
9.9	2.81255	2.83091	2.83091	2.83091	2.83091	2.81255	2.79418	2.77582	2.7391	2.7391	2.7391	2.75746	2.77582	2.79418	2.81255	2.81255	2.83091	2.79418	2.77582	2.77582	2.77582	2.75746	2.7391	2.72073	2.72073	2.7391	2.72073	2.70237	2.68401	2.68401	2.68401	2.66565	2.64729	2.64729	2.64729	2.64729	2.62892	2.62892	2.62892	2.62892	2.62892	2.62892	2.62892	2.62892	2.64729	2.64729	2.64729	2.64729	2.64729
9.8	2.81255	2.81255	2.81255	2.81255	2.81255	2.79418	2.77582	2.75746	2.7391	2.70237	2.70237	2.7391	2.75746	2.77582	2.77582	2.79418	2.79418	2.77582	2.77582	2.75746	2.75746	2.7391	2.72073	2.70237	2.70237	2.72073	2.70237	2.68401	2.68401	2.64729	2.64729	2.64729	2.62892	2.62892	2.62892	2.62892	2.61056	2.61056	2.61056	2.61056	2.61056	2.61056	2.61056	2.61056	2.62892	2.62892	2.62892	2.62892	2.62892
9.7	2.77582	2.77582	2.79418	2.79418	2.77582	2.77582	2.75746	2.7391	2.70237	2.70237	2.70237	2.70237	2.72073	2.7391	2.75746	2.77582	2.77582	2.75746	2.75746	2.72073	2.72073	2.70237	2.70237	2.68401	2.68401	2.68401	2.68401	2.66565	2.64729	2.62892	2.62892	2.62892	2.5922	2.5922	2.5922	2.5922	2.5922	2.57384	2.57384	2.57384	2.57384	2.57384	2.57384	2.57384	2.5922	2.61056	2.61056	2.5922	2.5922
9.6	2.7391	2.75746	2.77582	2.77582	2.75746	2.7391	2.7391	2.70237	2.70237	2.68401	2.68401	2.68401	2.70237	2.72073	2.72073	2.75746	2.75746	2.7391	2.72073	2.70237	2.70237	2.68401	2.68401	2.64729	2.64729	2.66565	2.64729	2.62892	2.61056	2.5922	2.5922	2.5922	2.55548	2.55548	2.55548	2.55548	2.55548	2.55548	2.55548	2.55548	2.55548	2.55548	2.55548	2.55548	2.57384	2.57384	2.57384	2.55548	2.57384
9.5	2.72073	2.7391	2.7391	2.7391	2.7391	2.72073	2.70237	2.70237	2.66565	2.66565	2.66565	2.66565	2.68401	2.68401	2.70237	2.72073	2.72073	2.72073	2.68401	2.66565	2.66565	2.64729	2.64729	2.62892	2.61056	2.62892	2.61056	2.61056	2.5922	2.57384	2.55548	2.55548	2.53711	2.53711	2.53711	2.53711	2.53711	2.51875	2.53711	2.51875	2.53711	2.53711	2.53711	2.53711	2.53711	2.53711	2.53711	2.53711	2.53711
9.4	2.70237	2.70237	2.72073	2.72073	2.70237	2.70237	2.68401	2.68401	2.64729	2.64729	2.64729	2.64729	2.66565	2.66565	2.68401	2.68401	2.68401	2.66565	2.66565	2.64729	2.62892	2.62892	2.61056	2.5922	2.5922	2.5922	2.5922	2.57384	2.55548	2.53711	2.53711	2.53711	2.51875	2.51875	2.51875	2.51875	2.50039	2.50039	2.50039	2.50039	2.50039	2.50039	2.50039	2.51875	2.51875	2.51875	2.51875	2.51875	2.51875
9.3	2.68401	2.70237	2.70237	2.70237	2.70237	2.70237	2.68401	2.64729	2.62892	2.62892	2.62892	2.62892	2.64729	2.64729	2.66565	2.66565	2.66565	2.64729	2.62892	2.62892	2.61056	2.5922	2.5922	2.57384	2.57384	2.57384	2.57384	2.55548	2.53711	2.53711	2.53711	2.51875	2.50039	2.50039	2.50039	2.50039	2.50039	2.50039	2.48203	2.48203	2.48203	2.48203	2.50039	2.50039	2.50039	2.50039	2.50039	2.50039	2.50039
9.2	2.66565	2.68401	2.68401	2.68401	2.68401	2.66565	2.64729	2.62892	2.61056	2.61056	2.61056	2.61056	2.62892	2.62892	2.64729	2.64729	2.64729	2.62892	2.61056	2.5922	2.5922	2.57384	2.57384	2.55548	2.55548	2.55548	2.55548	2.53711	2.51875	2.51875	2.50039	2.50039	2.48203	2.48203	2.46366	2.48203	2.46366	2.46366	2.46366	2.46366	2.46366	2.46366	2.46366	2.46366	2.46366	2.46366	2.46366	2.46366	2.46366
9.1	2.64729	2.66565	2.66565	2.66565	2.64729	2.64729	2.62892	2.61056	2.5922	2.5922	2.57384	2.5922	2.61056	2.61056	2.61056	2.62892	2.62892	2.61056	2.57384	2.57384	2.55548	2.55548	2.55548	2.53711	2.51875	2.53711	2.51875	2.51875	2.50039	2.48203	2.48203	2.46366	2.42694	2.42694	2.42694	2.42694	2.42694	2.42694	2.42694	2.42694	2.42694	2.42694	2.42694	2.42694	2.4453	2.4453	2.4453	2.42694	2.4453
9	2.62892	2.64729	2.64729	2.64729	2.64729	2.62892	2.61056	2.61056	2.57384	2.55548	2.55548	2.57384	2.57384	2.5922	2.5922	2.61056	2.5922	2.57384	2.55548	2.55548	2.53711	2.51875	2.51875	2.50039	2.50039	2.51875	2.50039	2.48203	2.4453	2.4453	2.42694	2.42694	2.40858	2.40858	2.40858	2.40858	2.40858	2.40858	2.40858	2.40858	2.40858	2.40858	2.40858	2.40858	2.40858	2.40858	2.42694	2.40858	2.40858
8.9	2.61056	2.62892	2.62892	2.62892	2.62892	2.61056	2.5922	2.57384	2.53711	2.53711	2.53711	2.53711	2.53711	2.55548	2.55548	2.57384	2.57384	2.55548	2.53711	2.51875	2.50039	2.50039	2.48203	2.46366	2.4453	2.48203	2.4453	2.4453	2.42694	2.42694	2.40858	2.40858	2.39022	2.39022	2.39022	2.39022	2.39022	2.39022	2.39022	2.39022	2.39022	2.39022	2.39022	2.39022	2.39022	2.39022	2.39022	2.39022	2.39022
8.8	2.5922	2.61056	2.61056	2.61056	2.61056	2.5922	2.57384	2.55548	2.51875	2.51875	2.51875	2.51875	2.51875	2.53711	2.53711	2.55548	2.53711	2.51875	2.50039	2.50039	2.48203	2.46366	2.4453	2.4453	2.42694	2.4453	2.42694	2.42694	2.40858	2.40858	2.39022	2.39022	2.37185	2.37185	2.37185	2.37185	2.37185	2.37185	2.37185	2.37185	2.37185	2.37185	2.37185	2.37185	2.37185	2.37185	2.39022	2.37185	2.37185
8.7	2.57384	2.5922	2.5922	2.5922	2.57384	2.57384	2.55548	2.53711	2.50039	2.50039	2.50039	2.50039	2.50039	2.51875	2.51875	2.51875	2.50039	2.50039	2.48203	2.46366	2.4453	2.4453	2.4453	2.42694	2.40858	2.42694	2.40858	2.40858	2.39022	2.37185	2.37185	2.37185	2.35349	2.35349	2.35349	2.35349	2.35349	2.33513	2.33513	2.33513	2.33513	2.33513	2.33513	2.33513	2.33513	2.35349	2.33513	2.33513	2.33513
8.6	2.53711	2.57384	2.57384	2.57384	2.55548	2.55548	2.53711	2.50039	2.48203	2.48203	2.48203	2.48203	2.48203	2.50039	2.50039	2.50039	2.50039	2.46366	2.4453	2.4453	2.4453	2.42694	2.42694	2.40858	2.39022	2.40858	2.40858	2.39022	2.37185	2.35349	2.35349	2.35349	2.31677	2.31677	2.31677	2.33513	2.33513	2.29841	2.29841	2.29841	2.31677	2.29841	2.29841	2.29841	2.31677	2.31677	2.31677	2.31677	2.31677
8.5	2.51875	2.53711	2.55548	2.53711	2.53711	2.53711	2.50039	2.48203	2.46366	2.46366	2.46366	2.46366	2.46366	2.46366	2.46366	2.48203	2.46366	2.4453	2.42694	2.42694	2.40858	2.40858	2.39022	2.37185	2.37185	2.39022	2.37185	2.35349	2.33513	2.33513	2.31677	2.31677	2.29841	2.29841	2.29841	2.29841	2.28004	2.28004	2.28004	2.28004	2.28004	2.28004	2.28004	2.28004	2.29841	2.29841	2.29841	2.29841	2.29841
8.4	2.51875	2.51875	2.51875	2.51875	2.51875	2.50039	2.48203	2.46366	2.4453	2.42694	2.42694	2.4453	2.4453	2.4453	2.4453	2.4453	2.4453	2.42694	2.40858	2.39022	2.37185	2.37185	2.35349	2.35349	2.33513	2.35349	2.35349	2.33513	2.31677	2.29841	2.29841	2.28004	2.28004	2.28004	2.26168	2.28004	2.26168	2.26168	2.26168	2.26168	2.26168	2.26168	2.28004	2.28004	2.28004	2.28004	2.28004	2.28004	2.28004
8.3	2.48203	2.50039	2.50039	2.50039	2.48203	2.48203	2.46366	2.4453	2.42694	2.42694	2.42694	2.42694	2.42694	2.42694	2.42694	2.42694	2.42694	2.39022	2.37185	2.37185	2.35349	2.35349	2.31677	2.31677	2.31677	2.31677	2.31677	2.29841	2.28004	2.26168	2.26168	2.26168	2.24332	2.26168	2.24332	2.24332	2.24332	2.24332	2.24332	2.24332	2.24332	2.24332	2.24332	2.24332	2.24332	2.24332	2.26168	2.26168	2.26168
8.2	2.4453	2.48203	2.48203	2.48203	2.46366	2.46366	2.4453	2.42694	2.40858	2.40858	2.40858	2.40858	2.40858	2.40858	2.40858	2.40858	2.39022	2.37185	2.35349	2.35349	2.31677	2.31677	2.29841	2.28004	2.28004	2.29841	2.28004	2.28004	2.26168	2.24332	2.24332	2.24332	2.22496	2.22496	2.22496	2.22496	2.22496	2.22496	2.2066	2.2066	2.2066	2.2066	2.2066	2.22496	2.22496	2.22496	2.24332	2.22496	2.2066
8.1	2.42694	2.46366	2.46366	2.46366	2.4453	2.42694	2.42694	2.42694	2.39022	2.39022	2.39022	2.37185	2.37185	2.37185	2.37185	2.37185	2.35349	2.35349	2.33513	2.31677	2.29841	2.28004	2.28004	2.26168	2.26168	2.28004	2.26168	2.26168	2.24332	2.22496	2.22496	2.22496	2.2066	2.2066	2.2066	2.2066	2.18823	2.18823	2.18823	2.18823	2.18823	2.18823	2.18823	2.18823	2.18823	2.18823	2.18823	2.18823	2.18823
8	2.40858	2.42694	2.42694	2.42694	2.42694	2.42694	2.40858	2.39022	2.37185	2.35349	2.35349	2.35349	2.35349	2.35349	2.35349	2.35349	2.35349	2.31677	2.29841	2.28004	2.28004	2.26168	2.26168	2.24332	2.22496	2.26168	2.24332	2.22496	2.22496	2.2066	2.2066	2.2066	2.16987	2.16987	2.16987	2.16987	2.16987	2.16987	2.16987	2.16987	2.16987	2.16987	2.15151	2.15151	2.16987	2.16987	2.16987	2.16987	2.16987
7.9	2.39022	2.40858	2.42694	2.42694	2.40858	2.40858	2.39022	2.37185	2.35349	2.33513	2.31677	2.33513	2.31677	2.33513	2.33513	2.33513	2.31677	2.29841	2.28004	2.26168	2.26168	2.24332	2.22496	2.22496	2.2066	2.22496	2.22496	2.2066	2.18823	2.16987	2.16987	2.16987	2.15151	2.15151	2.15151	2.15151	2.15151	2.13315	2.13315	2.13315	2.15151	2.15151	2.15151	2.15151	2.15151	2.15151	2.15151	2.15151	2.15151
7.8	2.39022	2.39022	2.39022	2.39022	2.39022	2.39022	2.37185	2.35349	2.31677	2.31677	2.31677	2.31677	2.29841	2.29841	2.31677	2.29841	2.29841	2.26168	2.26168	2.24332	2.22496	2.2066	2.2066	2.18823	2.18823	2.2066	2.18823	2.18823	2.16987	2.15151	2.15151	2.15151	2.13315	2.13315	2.13315	2.13315	2.13315	2.13315	2.11478	2.11478	2.11478	2.11478	2.11478	2.11478	2.13315	2.13315	2.13315	2.13315	2.13315
7.7	2.37185	2.37185	2.37185	2.37185	2.37185	2.37185	2.35349	2.33513	2.29841	2.29841	2.29841	2.29841	2.28004	2.28004	2.28004	2.28004	2.26168	2.24332	2.22496	2.2066	2.2066	2.2066	2.18823	2.16987	2.16987	2.18823	2.16987	2.15151	2.13315	2.13315	2.13315	2.13315	2.11478	2.11478	2.09642	2.09642	2.09642	2.09642	2.09642	2.09642	2.09642	2.09642	2.09642	2.09642	2.11478	2.11478	2.11478	2.11478	2.11478
7.6	2.35349	2.35349	2.35349	2.35349	2.35349	2.35349	2.33513	2.31677	2.28004	2.28004	2.28004	2.26168	2.26168	2.26168	2.26168	2.26168	2.24332	2.2066	2.2066	2.18823	2.16987	2.16987	2.16987	2.13315	2.13315	2.15151	2.15151	2.13315	2.13315	2.11478	2.09642	2.09642	2.07806	2.07806	2.07806	2.07806	2.07806	2.07806	2.07806	2.07806	2.07806	2.07806	2.07806	2.07806	2.09642	2.09642	2.09642	2.0597	2.07806
7.5	2.33513	2.33513	2.33513	2.33513	2.33513	2.33513	2.31677	2.28004	2.26168	2.24332	2.24332	2.24332	2.24332	2.24332	2.24332	2.22496	2.2066	2.18823	2.16987	2.16987	2.15151	2.13315	2.13315	2.11478	2.11478	2.13315	2.11478	2.11478	2.09642	2.07806	2.07806	2.07806	2.0597	2.0597	2.04134	2.0597	2.04134	2.04134	2.04134	2.04134	2.04134	2.04134	2.04134	2.04134	2.0597	2.0597	2.0597	2.0597	2.0597
7.4	2.31677	2.31677	2.31677	2.31677	2.29841	2.29841	2.28004	2.26168	2.24332	2.24332	2.22496	2.2066	2.2066	2.2066	2.2066	2.2066	2.18823	2.16987	2.15151	2.13315	2.11478	2.11478	2.09642	2.07806	2.07806	2.09642	2.07806	2.07806	2.07806	2.0597	2.0597	2.0597	2.02297	2.02297	2.02297	2.02297	2.02297	2.02297	2.02297	2.02297	2.02297	2.02297	2.02297	2.02297	2.02297	2.02297	2.02297	2.02297	2.02297
7.3	2.28004	2.29841	2.29841	2.29841	2.28004	2.28004	2.26168	2.24332	2.22496	2.2066	2.2066	2.18823	2.18823	2.18823	2.18823	2.18823	2.16987	2.15151	2.11478	2.09642	2.09642	2.09642	2.07806	2.07806	2.0597	2.07806	2.0597	2.0597	2.04134	2.02297	2.02297	2.02297	2.00461	2.00461	2.00461	2.00461	2.00461	2.00461	2.00461	2.00461	2.00461	2.00461	2.00461	2.00461	2.00461	2.00461	2.00461	2.00461	2.00461
7.2	2.26168	2.28004	2.28004	2.28004	2.26168	2.26168	2.24332	2.22496	2.2066	2.18823	2.18823	2.18823	2.16987	2.16987	2.16987	2.15151	2.15151	2.09642	2.09642	2.09642	2.07806	2.0597	2.0597	2.04134	2.04134	2.0597	2.04134	2.02297	2.02297	2.00461	2.00461	2.00461	1.98625	1.98625	1.98625	1.98625	1.98625	1.98625	1.98625	1.98625	1.98625	1.98625	1.98625	1.98625	1.98625	1.98625	1.98625	1.98625	1.98625
7.1	2.26168	2.26168	2.26168	2.26168	2.24332	2.24332	2.22496	2.2066	2.18823	2.18823	2.16987	2.15151	2.15151	2.15151	2.13315	2.13315	2.09642	2.09642	2.07806	2.0597	2.0597	2.04134	2.04134	2.02297	2.02297	2.02297	2.02297	2.02297	2.00461	1.98625	1.98625	1.98625	1.96789	1.96789	1.96789	1.96789	1.96789	1.96789	1.96789	1.94953	1.94953	1.94953	1.96789	1.96789	1.96789	1.96789	1.96789	1.96789	1.96789
7	2.24332	2.24332	2.24332	2.24332	2.22496	2.22496	2.2066	2.18823	2.16987	2.15151	2.13315	2.13315	2.13315	2.13315	2.09642	2.09642	2.09642	2.0597	2.0597	2.04134	2.02297	2.02297	2.02297	2.00461	1.98625	2.00461	2.00461	1.98625	1.98625	1.98625	1.96789	1.96789	1.94953	1.94953	1.94953	1.94953	1.94953	1.94953	1.93116	1.93116	1.93116	1.93116	1.93116	1.93116	1.93116	1.94953	1.94953	1.93116	1.93116
6.9	2.22496	2.22496	2.22496	2.22496	2.2066	2.2066	2.18823	2.16987	2.13315	2.13315	2.13315	2.11478	2.09642	2.09642	2.09642	2.07806	2.0597	2.04134	2.02297	2.00461	2.00461	2.00461	1.98625	1.98625	1.98625	1.98625	1.98625	1.96789	1.94953	1.94953	1.94953	1.94953	1.9128	1.9128	1.9128	1.9128	1.9128	1.9128	1.89444	1.9128	1.9128	1.9128	1.9128	1.9128	1.9128	1.9128	1.9128	1.9128	1.9128
6.8	2.2066	2.2066	2.2066	2.2066	2.18823	2.18823	2.16987	2.13315	2.13315	2.11478	2.09642	2.09642	2.07806	2.07806	2.07806	2.0597	2.04134	2.00461	2.00461	2.00461	1.98625	1.96789	1.94953	1.94953	1.94953	1.94953	1.94953	1.94953	1.9128	1.9128	1.9128	1.9128	1.87608	1.87608	1.87608	1.89444	1.87608	1.87608	1.87608	1.87608	1.87608	1.87608	1.87608	1.87608	1.89444	1.89444	1.89444	1.89444	1.89444
6.7	2.18823	2.18823	2.18823	2.18823	2.18823	2.16987	2.15151	2.13315	2.09642	2.09642	2.07806	2.0597	2.0597	2.0597	2.04134	2.04134	2.00461	2.00461	1.96789	1.96789	1.94953	1.93116	1.93116	1.9128	1.9128	1.93116	1.9128	1.9128	1.89444	1.87608	1.87608	1.87608	1.85771	1.85771	1.85771	1.87608	1.85771	1.85771	1.85771	1.85771	1.85771	1.85771	1.85771	1.87608	1.87608	1.87608	1.87608	1.87608	1.87608
6.6	2.16987	2.16987	2.16987	2.16987	2.15151	2.15151	2.13315	2.09642	2.09642	2.07806	2.0597	2.0597	2.04134	2.04134	2.00461	2.00461	2.00461	1.96789	1.94953	1.93116	1.93116	1.9128	1.89444	1.89444	1.89444	1.89444	1.89444	1.89444	1.87608	1.87608	1.87608	1.85771	1.85771	1.85771	1.85771	1.85771	1.85771	1.83935	1.83935	1.83935	1.83935	1.83935	1.85771	1.83935	1.85771	1.85771	1.85771	1.85771	1.85771
6.5	2.15151	2.15151	2.15151	2.15151	2.13315	2.13315	2.09642	2.09642	2.07806	2.0597	2.04134	2.04134	2.00461	2.00461	2.00461	1.98625	1.96789	1.93116	1.93116	1.9128	1.89444	1.89444	1.89444	1.87608	1.87608	1.89444	1.87608	1.87608	1.85771	1.85771	1.85771	1.85771	1.83935	1.83935	1.83935	1.83935	1.83935	1.82099	1.82099	1.82099	1.82099	1.82099	1.82099	1.82099	1.82099	1.82099	1.82099	1.82099	1.80263
6.4	2.13315	2.15151	2.13315	2.13315	2.11478	2.09642	2.09642	2.07806	2.04134	2.04134	2.02297	2.00461	1.98625	1.96789	1.96789	1.96789	1.93116	1.9128	1.89444	1.89444	1.87608	1.87608	1.87608	1.85771	1.85771	1.87608	1.85771	1.85771	1.83935	1.83935	1.83935	1.83935	1.82099	1.82099	1.82099	1.82099	1.82099	1.82099	1.80263	1.80263	1.80263	1.80263	1.80263	1.80263	1.80263	1.80263	1.80263	1.80263	1.80263
6.3	2.11478	2.13315	2.11478	2.11478	2.09642	2.07806	2.0597	2.0597	2.02297	2.00461	1.98625	1.98625	1.94953	1.94953	1.94953	1.93116	1.93116	1.89444	1.87608	1.87608	1.87608	1.85771	1.83935	1.83935	1.82099	1.83935	1.83935	1.82099	1.82099	1.82099	1.80263	1.80263	1.78427	1.78427	1.78427	1.78427	1.7659	1.7659	1.7659	1.7659	1.7659	1.7659	1.7659	1.7659	1.78427	1.78427	1.78427	1.78427	1.78427
6.2	2.11478	2.09642	2.09642	2.07806	2.07806	2.0597	2.04134	2.04134	2.00461	1.98625	1.98625	1.94953	1.94953	1.93116	1.93116	1.9128	1.89444	1.87608	1.85771	1.83935	1.83935	1.82099	1.80263	1.80263	1.80263	1.82099	1.80263	1.80263	1.78427	1.78427	1.78427	1.7659	1.74754	1.74754	1.74754	1.74754	1.74754	1.74754	1.74754	1.74754	1.74754	1.74754	1.74754	1.74754	1.74754	1.74754	1.74754	1.74754	1.74754
6.1	2.07806	2.07806	2.07806	2.07806	2.0597	2.04134	2.04134	2.00461	1.98625	1.96789	1.94953	1.94953	1.93116	1.9128	1.9128	1.89444	1.87608	1.83935	1.82099	1.82099	1.80263	1.78427	1.78427	1.78427	1.7659	1.78427	1.78427	1.7659	1.7659	1.7659	1.74754	1.74754	1.72918	1.72918	1.72918	1.72918	1.72918	1.72918	1.72918	1.72918	1.72918	1.72918	1.72918	1.72918	1.74754	1.74754	1.74754	1.74754	1.74754
6	2.0597	2.0597	2.0597	2.04134	2.04134	2.04134	2.00461	1.98625	1.96789	1.94953	1.93116	1.93116	1.89444	1.89444	1.87608	1.87608	1.83935	1.82099	1.80263	1.80263	1.78427	1.78427	1.7659	1.74754	1.74754	1.7659	1.74754	1.74754	1.74754	1.72918	1.72918	1.72918	1.71082	1.71082	1.71082	1.72918	1.71082	1.71082	1.71082	1.71082	1.71082	1.71082	1.71082	1.71082	1.71082	1.72918	1.72918	1.71082	1.72918
5.9	2.04134	2.04134	2.04134	2.04134	2.02297	2.02297	1.98625	1.96789	1.93116	1.93116	1.93116	1.89444	1.87608	1.87608	1.83935	1.83935	1.82099	1.80263	1.78427	1.78427	1.7659	1.74754	1.74754	1.74754	1.74754	1.74754	1.74754	1.72918	1.72918	1.71082	1.71082	1.71082	1.69246	1.69246	1.69246	1.69246	1.69246	1.69246	1.69246	1.69246	1.69246	1.69246	1.69246	1.69246	1.69246	1.69246	1.69246	1.69246	1.69246
5.8	2.04134	2.04134	2.02297	2.02297	2.02297	1.98625	1.98625	1.94953	1.93116	1.9128	1.89444	1.87608	1.85771	1.83935	1.82099	1.82099	1.80263	1.78427	1.7659	1.74754	1.74754	1.74754	1.72918	1.71082	1.71082	1.72918	1.72918	1.71082	1.71082	1.69246	1.69246	1.69246	1.69246	1.69246	1.69246	1.69246	1.69246	1.67409	1.67409	1.67409	1.67409	1.67409	1.67409	1.67409	1.67409	1.69246	1.69246	1.67409	1.67409
5.7	2.02297	2.02297	2.02297	2.00461	1.98625	1.98625	1.94953	1.93116	1.9128	1.89444	1.87608	1.85771	1.82099	1.82099	1.80263	1.80263	1.78427	1.7659	1.72918	1.72918	1.71082	1.71082	1.71082	1.69246	1.69246	1.71082	1.69246	1.69246	1.69246	1.67409	1.67409	1.67409	1.67409	1.67409	1.67409	1.67409	1.67409	1.67409	1.65573	1.65573	1.65573	1.63737	1.63737	1.63737	1.65573	1.65573	1.65573	1.63737	1.63737
5.6	2.02297	2.00461	1.98625	1.98625	1.98625	1.96789	1.93116	1.9128	1.87608	1.87608	1.85771	1.82099	1.80263	1.80263	1.78427	1.78427	1.7659	1.72918	1.71082	1.71082	1.71082	1.69246	1.67409	1.67409	1.67409	1.67409	1.67409	1.67409	1.65573	1.67409	1.67409	1.67409	1.63737	1.63737	1.63737	1.63737	1.61901	1.61901	1.61901	1.61901	1.61901	1.61901	1.61901	1.61901	1.61901	1.61901	1.61901	1.61901	1.61901
5.5	2.00461	1.98625	1.98625	1.96789	1.94953	1.94953	1.9128	1.89444	1.85771	1.83935	1.82099	1.80263	1.78427	1.78427	1.7659	1.74754	1.72918	1.71082	1.69246	1.69246	1.67409	1.67409	1.65573	1.65573	1.65573	1.65573	1.65573	1.65573	1.63737	1.63737	1.63737	1.63737	1.61901	1.61901	1.60064	1.61901	1.60064	1.60064	1.60064	1.60064	1.60064	1.60064	1.60064	1.60064	1.61901	1.61901	1.61901	1.61901	1.61901
5.4	1.98625	1.98625	1.96789	1.94953	1.94953	1.93116	1.89444	1.87608	1.85771	1.82099	1.80263	1.78427	1.7659	1.7659	1.74754	1.72918	1.71082	1.69246	1.67409	1.67409	1.65573	1.65573	1.63737	1.63737	1.63737	1.65573	1.63737	1.63737	1.61901	1.61901	1.61901	1.60064	1.60064	1.60064	1.60064	1.60064	1.60064	1.58228	1.58228	1.58228	1.60064	1.60064	1.60064	1.58228	1.60064	1.60064	1.60064	1.60064	1.60064
5.3	1.96789	1.94953	1.94953	1.93116	1.93116	1.89444	1.87608	1.85771	1.82099	1.80263	1.78427	1.7659	1.74754	1.74754	1.72918	1.71082	1.69246	1.65573	1.65573	1.63737	1.63737	1.63737	1.61901	1.61901	1.61901	1.61901	1.61901	1.61901	1.60064	1.60064	1.58228	1.58228	1.58228	1.58228	1.58228	1.58228	1.58228	1.58228	1.56392	1.56392	1.56392	1.56392	1.56392	1.56392	1.58228	1.58228	1.58228	1.58228	1.58228
5.2	1.94953	1.94953	1.93116	1.9128	1.89444	1.87608	1.85771	1.83935	1.80263	1.78427	1.7659	1.74754	1.72918	1.72918	1.69246	1.69246	1.65573	1.63737	1.63737	1.61901	1.60064	1.60064	1.60064	1.60064	1.60064	1.60064	1.60064	1.60064	1.58228	1.58228	1.58228	1.58228	1.56392	1.56392	1.56392	1.56392	1.56392	1.54556	1.54556	1.54556	1.54556	1.54556	1.54556	1.56392	1.56392	1.56392	1.56392	1.54556	1.54556
5.1	1.93116	1.9128	1.89444	1.89444	1.89444	1.85771	1.85771	1.82099	1.80263	1.7659	1.7659	1.72918	1.71082	1.69246	1.67409	1.65573	1.63737	1.61901	1.60064	1.60064	1.60064	1.58228	1.58228	1.56392	1.56392	1.58228	1.58228	1.56392	1.56392	1.54556	1.54556	1.56392	1.54556	1.54556	1.54556	1.54556	1.54556	1.5272	1.5272	1.5272	1.5272	1.5272	1.5272	1.5272	1.5272	1.5272	1.5272	1.5272	1.5272
5	1.89444	1.89444	1.89444	1.87608	1.87608	1.85771	1.83935	1.80263	1.7659	1.74754	1.74754	1.71082	1.69246	1.67409	1.65573	1.63737	1.61901	1.60064	1.58228	1.58228	1.58228	1.56392	1.56392	1.54556	1.54556	1.54556	1.54556	1.54556	1.54556	1.5272	1.5272	1.5272	1.50883	1.50883	1.50883	1.5272	1.50883	1.49047	1.49047	1.49047	1.49047	1.49047	1.49047	1.49047	1.49047	1.50883	1.50883	1.50883	1.50883
4.9	1.89444	1.87608	1.87608	1.87608	1.85771	1.83935	1.82099	1.78427	1.7659	1.72918	1.72918	1.69246	1.65573	1.65573	1.61901	1.61901	1.60064	1.58228	1.56392	1.56392	1.54556	1.5272	1.5272	1.5272	1.5272	1.5272	1.5272	1.50883	1.50883	1.50883	1.50883	1.50883	1.49047	1.49047	1.49047	1.49047	1.49047	1.49047	1.49047	1.49047	1.49047	1.49047	1.49047	1.49047	1.49047	1.49047	1.49047	1.49047	1.49047
4.8	1.87608	1.87608	1.85771	1.85771	1.83935	1.82099	1.80263	1.7659	1.74754	1.71082	1.69246	1.67409	1.63737	1.61901	1.60064	1.60064	1.58228	1.56392	1.54556	1.54556	1.5272	1.5272	1.50883	1.50883	1.50883	1.50883	1.50883	1.50883	1.50883	1.49047	1.49047	1.49047	1.47211	1.47211	1.47211	1.47211	1.47211	1.47211	1.47211	1.47211	1.47211	1.47211	1.47211	1.47211	1.47211	1.47211	1.47211	1.47211	1.47211
4.7	1.87608	1.85771	1.85771	1.83935	1.82099	1.80263	1.78427	1.7659	1.72918	1.69246	1.67409	1.63737	1.61901	1.60064	1.60064	1.58228	1.56392	1.54556	1.5272	1.5272	1.50883	1.50883	1.50883	1.49047	1.49047	1.50883	1.50883	1.49047	1.49047	1.49047	1.47211	1.47211	1.47211	1.47211	1.47211	1.45375	1.45375	1.45375	1.45375	1.45375	1.45375	1.45375	1.45375	1.45375	1.45375	1.45375	1.45375	1.45375	1.47211
4.6	1.85771	1.83935	1.83935	1.82099	1.82099	1.78427	1.7659	1.72918	1.69246	1.67409	1.65573	1.61901	1.60064	1.60064	1.58228	1.56392	1.54556	1.5272	1.50883	1.49047	1.49047	1.49047	1.49047	1.47211	1.47211	1.49047	1.49047	1.47211	1.47211	1.47211	1.47211	1.47211	1.45375	1.45375	1.45375	1.45375	1.45375	1.43539	1.43539	1.43539	1.43539	1.43539	1.43539	1.43539	1.43539	1.45375	1.45375	1.43539	1.45375
4.5	1.83935	1.83935	1.82099	1.80263	1.80263	1.7659	1.74754	1.71082	1.67409	1.65573	1.61901	1.60064	1.60064	1.58228	1.54556	1.54556	1.5272	1.49047	1.49047	1.47211	1.47211	1.47211	1.47211	1.47211	1.45375	1.47211	1.47211	1.47211	1.45375	1.45375	1.45375	1.45375	1.43539	1.43539	1.43539	1.43539	1.43539	1.41702	1.41702	1.41702	1.41702	1.41702	1.41702	1.41702	1.41702	1.41702	1.41702	1.41702	1.41702
4.4	1.83935	1.82099	1.80263	1.78427	1.78427	1.74754	1.72918	1.69246	1.67409	1.63737	1.60064	1.60064	1.58228	1.54556	1.5272	1.5272	1.49047	1.47211	1.47211	1.45375	1.45375	1.43539	1.43539	1.41702	1.41702	1.43539	1.43539	1.43539	1.41702	1.43539	1.41702	1.41702	1.41702	1.41702	1.41702	1.41702	1.41702	1.39866	1.39866	1.39866	1.39866	1.39866	1.39866	1.39866	1.39866	1.39866	1.39866	1.39866	1.39866
4.3	1.82099	1.80263	1.80263	1.78427	1.7659	1.72918	1.71082	1.67409	1.65573	1.61901	1.60064	1.58228	1.54556	1.5272	1.5272	1.49047	1.47211	1.47211	1.45375	1.43539	1.43539	1.41702	1.41702	1.39866	1.39866	1.41702	1.41702	1.41702	1.41702	1.41702	1.41702	1.41702	1.3803	1.3803	1.3803	1.3803	1.3803	1.3803	1.3803	1.36194	1.3803	1.3803	1.3803	1.3803	1.3803	1.3803	1.3803	1.3803	1.3803
4.2	1.80263	1.80263	1.78427	1.7659	1.74754	1.71082	1.69246	1.67409	1.63737	1.60064	1.58228	1.56392	1.5272	1.50883	1.49047	1.47211	1.47211	1.43539	1.43539	1.41702	1.39866	1.39866	1.39866	1.3803	1.3803	1.39866	1.39866	1.39866	1.3803	1.3803	1.3803	1.36194	1.36194	1.36194	1.36194	1.36194	1.36194	1.36194	1.34357	1.34357	1.36194	1.36194	1.36194	1.36194	1.36194	1.36194	1.36194	1.36194	1.36194
4.1	1.80263	1.78427	1.7659	1.74754	1.72918	1.69246	1.67409	1.65573	1.60064	1.58228	1.58228	1.5272	1.50883	1.49047	1.47211	1.45375	1.43539	1.41702	1.41702	1.39866	1.39866	1.3803	1.3803	1.3803	1.3803	1.3803	1.3803	1.3803	1.36194	1.36194	1.36194	1.36194	1.34357	1.34357	1.34357	1.34357	1.34357	1.34357	1.34357	1.34357	1.34357	1.34357	1.34357	1.34357	1.34357	1.34357	1.34357	1.34357	1.34357
4	1.78427	1.7659	1.74754	1.72918	1.71082	1.67409	1.67409	1.63737	1.60064	1.58228	1.54556	1.5272	1.49047	1.47211	1.47211	1.43539	1.41702	1.39866	1.39866	1.3803	1.3803	1.3803	1.36194	1.36194	1.36194	1.3803	1.36194	1.36194	1.36194	1.36194	1.36194	1.34357	1.34357	1.34357	1.34357	1.32521	1.32521	1.32521	1.32521	1.32521	1.32521	1.32521	1.32521	1.32521	1.32521	1.32521	1.32521	1.32521	1.32521
3.9	1.7659	1.74754	1.72918	1.71082	1.69246	1.67409	1.65573	1.63737	1.60064	1.56392	1.5272	1.49047	1.47211	1.47211	1.45375	1.41702	1.39866	1.3803	1.3803	1.36194	1.36194	1.36194	1.36194	1.34357	1.34357	1.36194	1.36194	1.36194	1.34357	1.34357	1.34357	1.32521	1.32521	1.32521	1.32521	1.32521	1.32521	1.30685	1.30685	1.30685	1.30685	1.30685	1.30685	1.30685	1.30685	1.30685	1.30685	1.30685	1.30685
3.8	1.74754	1.72918	1.72918	1.69246	1.67409	1.67409	1.63737	1.60064	1.58228	1.5272	1.49047	1.47211	1.47211	1.45375	1.41702	1.41702	1.3803	1.36194	1.36194	1.34357	1.34357	1.34357	1.34357	1.34357	1.34357	1.34357	1.34357	1.34357	1.32521	1.32521	1.32521	1.32521	1.32521	1.32521	1.30685	1.30685	1.30685	1.30685	1.28849	1.28849	1.28849	1.28849	1.28849	1.28849	1.30685	1.30685	1.30685	1.28849	1.28849
3.7	1.72918	1.72918	1.71082	1.67409	1.67409	1.63737	1.61901	1.60064	1.56392	1.50883	1.49047	1.47211	1.45375	1.41702	1.41702	1.39866	1.36194	1.34357	1.34357	1.32521	1.32521	1.32521	1.30685	1.30685	1.30685	1.32521	1.30685	1.30685	1.30685	1.30685	1.30685	1.30685	1.28849	1.30685	1.28849	1.28849	1.28849	1.28849	1.27013	1.27013	1.27013	1.27013	1.27013	1.27013	1.27013	1.27013	1.27013	1.27013	1.27013
3.6	1.72918	1.71082	1.69246	1.67409	1.67409	1.63737	1.60064	1.58228	1.54556	1.49047	1.47211	1.45375	1.43539	1.41702	1.39866	1.36194	1.34357	1.34357	1.32521	1.30685	1.30685	1.30685	1.28849	1.28849	1.28849	1.30685	1.28849	1.28849	1.28849	1.28849	1.28849	1.27013	1.27013	1.27013	1.27013	1.27013	1.27013	1.25176	1.25176	1.25176	1.25176	1.25176	1.25176	1.25176	1.25176	1.27013	1.27013	1.25176	1.25176
3.5	1.72918	1.69246	1.67409	1.65573	1.63737	1.61901	1.60064	1.56392	1.5272	1.49047	1.45375	1.43539	1.41702	1.39866	1.36194	1.34357	1.34357	1.32521	1.30685	1.30685	1.28849	1.27013	1.27013	1.27013	1.27013	1.27013	1.27013	1.27013	1.27013	1.27013	1.27013	1.25176	1.2334	1.25176	1.25176	1.25176	1.25176	1.25176	1.25176	1.25176	1.25176	1.2334	1.2334	1.2334	1.2334	1.2334	1.25176	1.2334	1.25176
3.4	1.71082	1.69246	1.67409	1.63737	1.63737	1.60064	1.58228	1.56392	1.50883	1.47211	1.43539	1.41702	1.39866	1.36194	1.34357	1.32521	1.32521	1.30685	1.28849	1.27013	1.27013	1.27013	1.25176	1.25176	1.25176	1.27013	1.25176	1.25176	1.25176	1.2334	1.2334	1.2334	1.2334	1.2334	1.2334	1.2334	1.2334	1.21504	1.21504	1.2334	1.2334	1.2334	1.2334	1.21504	1.2334	1.2334	1.2334	1.2334	1.2334
3.3	1.69246	1.67409	1.65573	1.63737	1.61901	1.60064	1.56392	1.54556	1.49047	1.45375	1.43539	1.41702	1.3803	1.34357	1.34357	1.32521	1.30685	1.27013	1.27013	1.27013	1.25176	1.25176	1.25176	1.2334	1.2334	1.25176	1.25176	1.2334	1.2334	1.2334	1.2334	1.2334	1.21504	1.21504	1.21504	1.21504	1.21504	1.21504	1.21504	1.21504	1.21504	1.21504	1.21504	1.19668	1.21504	1.21504	1.21504	1.21504	1.21504
3.2	1.69246	1.67409	1.63737	1.61901	1.60064	1.56392	1.54556	1.5272	1.47211	1.43539	1.41702	1.39866	1.36194	1.34357	1.32521	1.30685	1.27013	1.27013	1.25176	1.25176	1.2334	1.2334	1.2334	1.2334	1.2334	1.2334	1.2334	1.2334	1.21504	1.21504	1.21504	1.21504	1.21504	1.19668	1.19668	1.19668	1.19668	1.19668	1.19668	1.19668	1.19668	1.19668	1.19668	1.19668	1.19668	1.19668	1.19668	1.19668	1.19668
3.1	1.67409	1.65573	1.63737	1.60064	1.58228	1.56392	1.54556	1.50883	1.45375	1.41702	1.39866	1.36194	1.34357	1.32521	1.30685	1.28849	1.27013	1.25176	1.2334	1.2334	1.2334	1.2334	1.2334	1.21504	1.21504	1.2334	1.21504	1.21504	1.21504	1.21504	1.21504	1.19668	1.19668	1.19668	1.19668	1.19668	1.19668	1.17832	1.17832	1.17832	1.17832	1.17832	1.17832	1.17832	1.17832	1.17832	1.17832	1.17832	1.17832
3	1.67409	1.63737	1.60064	1.58228	1.56392	1.54556	1.5272	1.49047	1.43539	1.41702	1.3803	1.34357	1.32521	1.30685	1.28849	1.27013	1.25176	1.2334	1.2334	1.21504	1.21504	1.21504	1.21504	1.19668	1.19668	1.21504	1.21504	1.19668	1.19668	1.19668	1.19668	1.19668	1.17832	1.17832	1.17832	1.17832	1.17832	1.15995	1.15995	1.15995	1.15995	1.15995	1.15995	1.15995	1.17832	1.17832	1.15995	1.15995	1.15995
2.9	1.65573	1.61901	1.60064	1.56392	1.56392	1.54556	1.50883	1.47211	1.43539	1.39866	1.36194	1.32521	1.30685	1.28849	1.27013	1.25176	1.2334	1.21504	1.21504	1.19668	1.19668	1.19668	1.17832	1.17832	1.17832	1.17832	1.17832	1.17832	1.17832	1.17832	1.17832	1.17832	1.15995	1.15995	1.15995	1.15995	1.15995	1.15995	1.14159	1.14159	1.14159	1.14159	1.14159	1.14159	1.15995	1.15995	1.15995	1.14159	1.14159
2.8	1.63737	1.60064	1.58228	1.56392	1.54556	1.5272	1.49047	1.45375	1.41702	1.3803	1.34357	1.30685	1.30685	1.28849	1.27013	1.2334	1.21504	1.19668	1.19668	1.19668	1.17832	1.17832	1.15995	1.15995	1.15995	1.17832	1.15995	1.15995	1.15995	1.15995	1.15995	1.15995	1.14159	1.14159	1.14159	1.14159	1.14159	1.14159	1.14159	1.12323	1.12323	1.12323	1.14159	1.12323	1.14159	1.14159	1.14159	1.14159	1.14159
2.7	1.60064	1.58228	1.56392	1.54556	1.54556	1.50883	1.49047	1.43539	1.41702	1.36194	1.32521	1.30685	1.28849	1.27013	1.25176	1.21504	1.19668	1.19668	1.17832	1.15995	1.15995	1.15995	1.15995	1.15995	1.15995	1.15995	1.15995	1.15995	1.14159	1.14159	1.14159	1.14159	1.14159	1.14159	1.14159	1.14159	1.12323	1.12323	1.12323	1.12323	1.12323	1.12323	1.12323	1.12323	1.12323	1.12323	1.12323	1.12323	1.12323
2.6	1.60064	1.58228	1.54556	1.54556	1.5272	1.50883	1.47211	1.43539	1.39866	1.34357	1.30685	1.28849	1.28849	1.27013	1.2334	1.19668	1.19668	1.17832	1.15995	1.15995	1.15995	1.15995	1.14159	1.14159	1.14159	1.15995	1.14159	1.14159	1.14159	1.14159	1.14159	1.14159	1.12323	1.12323	1.12323	1.12323	1.12323	1.12323	1.10487	1.10487	1.10487	1.10487	1.10487	1.10487	1.10487	1.12323	1.10487	1.10487	1.10487
2.5	1.58228	1.56392	1.54556	1.5272	1.5272	1.49047	1.45375	1.43539	1.3803	1.32521	1.28849	1.28849	1.27013	1.2334	1.2334	1.19668	1.17832	1.15995	1.15995	1.14159	1.14159	1.14159	1.14159	1.12323	1.12323	1.14159	1.14159	1.12323	1.12323	1.12323	1.12323	1.12323	1.10487	1.10487	1.10487	1.10487	1.10487	1.10487	1.10487	1.10487	1.10487	1.0865	1.0865	1.0865	1.10487	1.10487	1.10487	1.0865	1.10487
2.4	1.58228	1.56392	1.5272	1.5272	1.50883	1.49047	1.45375	1.41702	1.36194	1.30685	1.28849	1.28849	1.27013	1.2334	1.19668	1.19668	1.15995	1.14159	1.14159	1.14159	1.12323	1.12323	1.12323	1.12323	1.12323	1.12323	1.12323	1.12323	1.10487	1.10487	1.10487	1.10487	1.10487	1.10487	1.10487	1.10487	1.0865	1.0865	1.0865	1.0865	1.0865	1.0865	1.0865	1.0865	1.0865	1.0865	1.0865	1.0865	1.0865
2.3	1.58228	1.54556	1.5272	1.50883	1.50883	1.47211	1.45375	1.39866	1.36194	1.30685	1.28849	1.27013	1.2334	1.19668	1.19668	1.15995	1.14159	1.14159	1.12323	1.12323	1.10487	1.10487	1.10487	1.10487	1.10487	1.10487	1.10487	1.10487	1.10487	1.10487	1.10487	1.0865	1.0865	1.0865	1.0865	1.0865	1.0865	1.06814	1.06814	1.06814	1.06814	1.06814	1.06814	1.06814	1.06814	1.06814	1.06814	1.06814	1.06814
2.2	1.58228	1.54556	1.5272	1.50883	1.49047	1.47211	1.43539	1.3803	1.32521	1.28849	1.27013	1.25176	1.2334	1.19668	1.17832	1.15995	1.14159	1.12323	1.10487	1.10487	1.10487	1.10487	1.10487	1.0865	1.0865	1.10487	1.10487	1.10487	1.0865	1.0865	1.0865	1.0865	1.06814	1.06814	1.06814	1.06814	1.06814	1.06814	1.04978	1.06814	1.06814	1.06814	1.06814	1.06814	1.06814	1.06814	1.06814	1.04978	1.06814
2.1	1.58228	1.54556	1.50883	1.49047	1.49047	1.45375	1.41702	1.36194	1.32521	1.28849	1.25176	1.2334	1.19668	1.17832	1.15995	1.14159	1.12323	1.10487	1.10487	1.0865	1.0865	1.0865	1.0865	1.06814	1.06814	1.0865	1.06814	1.06814	1.06814	1.06814	1.06814	1.06814	1.04978	1.06814	1.04978	1.04978	1.04978	1.03142	1.03142	1.03142	1.03142	1.03142	1.03142	1.03142	1.04978	1.03142	1.03142	1.03142	1.03142
2	1.56392	1.5272	1.50883	1.49047	1.47211	1.45375	1.41702	1.36194	1.30685	1.27013	1.2334	1.21504	1.19668	1.17832	1.14159	1.12323	1.10487	1.0865	1.0865	1.0865	1.06814	1.04978	1.04978	1.04978	1.04978	1.04978	1.04978	1.04978	1.04978	1.04978	1.04978	1.04978	1.03142	1.03142	1.03142	1.03142	1.03142	1.03142	1.03142	1.03142	1.03142	1.03142	1.03142	1.03142	1.03142	1.03142	1.03142	1.03142	1.03142
1.9	1.56392	1.5272	1.49047	1.49047	1.47211	1.43539	1.41702	1.34357	1.30685	1.25176	1.2334	1.19668	1.17832	1.15995	1.14159	1.12323	1.0865	1.0865	1.0865	1.06814	1.04978	1.04978	1.04978	1.03142	1.03142	1.04978	1.04978	1.04978	1.04978	1.04978	1.03142	1.03142	1.03142	1.03142	1.03142	1.03142	1.03142	1.03142	1.03142	1.03142	1.03142	1.03142	1.03142	1.03142	1.03142	1.01306	1.01306	1.01306	1.01306
1.8	1.56392	1.5272	1.49047	1.47211	1.45375	1.41702	1.39866	1.32521	1.30685	1.2334	1.21504	1.19668	1.17832	1.15995	1.12323	1.0865	1.0865	1.0865	1.04978	1.04978	1.04978	1.03142	1.03142	1.03142	1.03142	1.03142	1.03142	1.03142	1.03142	1.03142	1.03142	1.03142	1.03142	1.03142	1.01306	1.01306	1.01306	1.01306	1.01306	1.01306	1.01306	1.01306	1.01306	1.01306	1.01306	1.01306	1.01306	0.994694	0.994694
1.7	1.54556	1.5272	1.49047	1.47211	1.45375	1.41702	1.39866	1.32521	1.28849	1.2334	1.19668	1.17832	1.15995	1.14159	1.12323	1.0865	1.0865	1.06814	1.04978	1.04978	1.03142	1.03142	1.03142	1.03142	1.03142	1.03142	1.03142	1.03142	1.03142	1.03142	1.03142	1.01306	1.01306	1.01306	1.01306	1.01306	1.01306	1.01306	1.01306	1.01306	1.01306	0.994694	0.994694	0.994694	0.994694	0.994694	0.994694	0.994694	0.994694
1.6	1.54556	1.50883	1.47211	1.47211	1.43539	1.41702	1.39866	1.30685	1.27013	1.21504	1.19668	1.17832	1.15995	1.14159	1.12323	1.0865	1.06814	1.04978	1.04978	1.03142	1.03142	1.03142	1.03142	1.01306	1.01306	1.01306	1.01306	1.01306	1.01306	1.01306	1.01306	1.01306	1.01306	1.01306	1.01306	1.01306	1.01306	1.01306	0.994694	0.994694	0.994694	0.994694	0.994694	0.994694	0.994694	0.994694	0.994694	0.994694	0.994694
1.5	1.5272	1.50883	1.47211	1.47211	1.43539	1.41702	1.3803	1.30685	1.27013	1.21504	1.19668	1.17832	1.15995	1.14159	1.0865	1.06814	1.06814	1.04978	1.04978	1.03142	1.03142	1.03142	1.01306	1.01306	1.01306	1.01306	1.01306	1.01306	1.01306	1.01306	1.01306	1.01306	1.01306	1.01306	1.01306	1.01306	1.01306	0.994694	0.994694	0.994694	0.994694	0.976332	0.976332	0.976332	0.994694	0.994694	0.994694	0.994694	0.994694
1.4	1.5272	1.50883	1.47211	1.45375	1.43539	1.39866	1.3803	1.30685	1.27013	1.19668	1.19668	1.15995	1.15995	1.14159	1.0865	1.06814	1.04978	1.04978	1.03142	1.03142	1.03142	1.01306	1.01306	1.01306	1.01306	1.01306	1.01306	1.01306	1.01306	1.01306	1.01306	1.01306	1.01306	1.01306	0.994694	0.994694	0.994694	0.994694	0.976332	0.976332	0.976332	0.976332	0.976332	0.976332	0.976332	0.976332	0.976332	0.976332	0.976332
1.3	1.5272	1.50883	1.47211	1.45375	1.43539	1.39866	1.3803	1.30685	1.27013	1.19668	1.19668	1.15995	1.15995	1.14159	1.06814	1.06814	1.04978	1.04978	1.03142	1.03142	1.01306	1.01306	1.01306	1.01306	1.01306	1.01306	1.01306	1.01306	1.01306	1.01306	1.01306	1.01306	0.994694	0.994694	0.994694	0.994694	0.994694	0.994694	0.976332	0.976332	0.976332	0.976332	0.976332	0.976332	0.976332	0.976332	0.976332	0.976332	0.976332
1.2	1.5272	1.47211	1.47211	1.43539	1.41702	1.39866	1.3803	1.30685	1.27013	1.19668	1.19668	1.15995	1.14159	1.10487	1.06814	1.06814	1.04978	1.03142	1.03142	1.01306	1.01306	1.01306	1.01306	1.01306	1.01306	1.01306	1.01306	1.01306	0.994694	0.994694	1.01306	0.994694	0.994694	0.994694	0.994694	0.994694	0.994694	0.976332	0.976332	0.976332	0.976332	0.95797	0.95797	0.95797	0.976332	0.976332	0.976332	0.976332	0.976332
1.1	1.5272	1.47211	1.45375	1.43539	1.39866	1.3803	1.32521	1.30685	1.21504	1.19668	1.15995	1.14159	1.12323	1.06814	1.06814	1.04978	1.04978	1.03142	1.01306	1.01306	1.01306	1.01306	1.01306	1.01306	1.01306	1.01306	1.01306	0.994694	0.994694	0.994694	0.994694	0.994694	0.994694	0.994694	0.976332	0.994694	0.976332	0.976332	0.976332	0.95797	0.95797	0.95797	0.95797	0.95797	0.95797	0.95797	0.976332	0.976332	0.976332
1	1.5272	1.47211	1.43539	1.41702	1.39866	1.3803	1.32521	1.28849	1.21504	1.19668	1.15995	1.14159	1.10487	1.06814	1.06814	1.04978	1.03142	1.01306	1.01306	1.01306	1.01306	1.01306	0.994694	0.994694	0.994694	0.994694	0.994694	0.994694	0.994694	0.994694	0.994694	0.994694	0.976332	0.976332	0.976332	0.976332	0.95797	0.95797	0.95797	0.95797	0.95797	0.95797	0.95797	0.95797	0.95797	0.95797	0.95797	0.95797	0.95797
0.9	1.47211	1.45375	1.41702	1.39866	1.3803	1.34357	1.30685	1.27013	1.19668	1.17832	1.14159	1.10487	1.06814	1.06814	1.04978	1.03142	1.01306	0.994694	0.976332	0.95797	0.95797	0.95797	0.939608	0.939608	0.939608	0.994694	0.994694	0.994694	0.976332	0.976332	0.976332	0.976332	0.921246	0.921246	0.921246	0.921246	0.921246	0.921246	0.921246	0.921246	0.921246	0.921246	0.921246	0.921246	0.921246	0.921246	0.902883	0.902883	0.902883
0.8	1.47211	1.43539	1.39866	1.3803	1.3803	1.34357	1.30685	1.27013	1.19668	1.17832	1.10487	1.10487	1.06814	1.06814	1.04978	1.01306	0.994694	0.976332	0.95797	0.95797	0.939608	0.939608	0.921246	0.921246	0.921246	0.939608	0.921246	0.921246	0.921246	0.921246	0.921246	0.921246	0.921246	0.921246	0.921246	0.902883	0.921246	0.902883	0.902883	0.921246	0.902883	0.921246	0.902883	0.902883	0.902883	0.902883	0.902883	0.902883	0.902883
0.7	1.43539	1.43539	1.3803	1.3803	1.34357	1.32521	1.30685	1.21504	1.17832	1.14159	1.10487	1.0865	1.06814	1.04978	1.03142	0.994694	0.976332	0.95797	0.95797	0.939608	0.939608	0.921246	0.921246	0.921246	0.921246	0.921246	0.921246	0.921246	0.921246	0.921246	0.921246	0.921246	0.921246	0.902883	0.902883	0.902883	0.902883	0.902883	0.902883	0.902883	0.902883	0.902883	0.902883	0.902883	0.902883	0.902883	0.902883	0.902883	0.902883
0.6	1.43539	1.39866	1.3803	1.36194	1.34357	1.30685	1.30685	1.21504	1.17832	1.10487	1.10487	1.06814	1.06814	1.03142	0.994694	0.976332	0.95797	0.95797	0.95797	0.939608	0.921246	0.921246	0.921246	0.921246	0.921246	0.921246	0.921246	0.921246	0.921246	0.921246	0.921246	0.921246	0.921246	0.902883	0.902883	0.902883	0.902883	0.902883	0.902883	0.902883	0.902883	0.902883	0.902883	0.902883	0.902883	0.902883	0.902883	0.902883	0.902883
0.5	1.43539	1.39866	1.3803	1.36194	1.34357	1.30685	1.30685	1.21504	1.17832	1.10487	1.10487	1.06814	1.06814	1.03142	0.994694	0.976332	0.95797	0.95797	0.939608	0.939608	0.921246	0.921246	0.921246	0.921246	0.921246	0.921246	0.921246	0.921246	0.921246	0.921246	0.921246	0.921246	0.902883	0.902883	0.902883	0.902883	0.902883	0.902883	0.902883	0.902883	0.902883	0.902883	0.902883	0.902883	0.902883	0.902883	0.902883	0.902883	0.902883
0.4	1.43539	1.39866	1.3803	1.36194	1.32521	1.30685	1.30685	1.21504	1.17832	1.10487	1.10487	1.06814	1.06814	1.03142	0.994694	0.976332	0.95797	0.95797	0.939608	0.939608	0.921246	0.921246	0.921246	0.921246	0.921246	0.921246	0.921246	0.921246	0.921246	0.921246	0.921246	0.921246	0.902883	0.902883	0.902883	0.902883	0.902883	0.902883	0.902883	0.902883	0.902883	0.902883	0.902883	0.902883	0.902883	0.902883	0.902883	0.902883	0.902883
0.3	1.43539	1.39866	1.3803	1.36194	1.32521	1.30685	1.30685	1.21504	1.17832	1.10487	1.10487	1.06814	1.06814	1.03142	0.994694	0.976332	0.95797	0.95797	0.939608	0.921246	0.921246	0.921246	0.921246	0.921246	0.921246	0.921246	0.921246	0.921246	0.921246	0.921246	0.921246	0.921246	0.902883	0.902883	0.902883	0.902883	0.902883	0.902883	0.902883	0.902883	0.902883	0.902883	0.902883	0.902883	0.902883	0.902883	0.902883	0.902883	0.884521
0.2	1.43539	1.39866	1.3803	1.36194	1.32521	1.30685	1.30685	1.21504	1.17832	1.10487	1.10487	1.06814	1.04978	1.03142	0.994694	0.976332	0.95797	0.939608	0.939608	0.921246	0.921246	0.921246	0.921246	0.921246	0.921246	0.921246	0.921246	0.921246	0.921246	0.921246	0.921246	0.902883	0.902883	0.902883	0.902883	0.902883	0.902883	0.902883	0.902883	0.902883	0.902883	0.902883	0.902883	0.902883	0.902883	0.902883	0.902883	0.884521	0.884521
0.1	1.43539	1.39866	1.3803	1.34357	1.32521	1.30685	1.30685	1.21504	1.17832	1.10487	1.10487	1.06814	1.04978	1.03142	0.994694	0.976332	0.95797	0.939608	0.939608	0.921246	0.921246	0.921246	0.921246	0.921246	0.921246	0.921246	0.921246	0.921246	0.921246	0.921246	0.921246	0.902883	0.902883	0.902883	0.902883	0.902883	0.902883	0.902883	0.902883	0.902883	0.902883	0.902883	0.902883	0.902883	0.902883	0.902883	0.902883	0.884521	0.884521
0	1.43539	1.39866	1.3803	1.34357	1.32521	1.30685	1.30685	1.19668	1.17832	1.10487	1.10487	1.06814	1.04978	1.03142	0.994694	0.976332	0.95797	0.939608	0.939608	0.921246	0.921246	0.921246	0.921246	0.921246	0.921246	0.921246	0.921246	0.921246	0.921246	0.921246	0.921246	0.902883	0.902883	0.902883	0.902883	0.902883	0.902883	0.902883	0.902883	0.902883	0.902883	0.902883	0.902883	0.902883	0.902883	0.902883	0.884521	0.884521	0.884521
-0.1	1.43539	1.39866	1.3803	1.34357	1.32521	1.30685	1.28849	1.19668	1.17832	1.10487	1.0865	1.06814	1.04978	1.03142	0.994694	0.976332	0.95797	0.939608	0.939608	0.921246	0.921246	0.921246	0.921246	0.921246	0.921246	0.921246	0.921246	0.921246	0.921246	0.902883	0.902883	0.902883	0.902883	0.902883	0.902883	0.902883	0.902883	0.902883	0.902883	0.902883	0.902883	0.902883	0.902883	0.902883	0.902883	0.902883	0.884521	0.884521	0.884521
-0.2	1.43539	1.39866	1.3803	1.34357	1.32521	1.30685	1.28849	1.19668	1.17832	1.10487	1.0865	1.06814	1.04978	1.03142	0.994694	0.976332	0.95797	0.939608	0.939608	0.921246	0.921246	0.921246	0.921246	0.902883	0.902883	0.921246	0.921246	0.921246	0.902883	0.902883	0.902883	0.902883	0.902883	0.902883	0.902883	0.902883	0.902883	0.902883	0.902883	0.902883	0.902883	0.902883	0.902883	0.902883	0.902883	0.884521	0.884521	0.884521	0.884521
-0.3	1.43539	1.39866	1.3803	1.34357	1.32521	1.30685	1.28849	1.19668	1.17832	1.10487	1.0865	1.06814	1.04978	1.03142	0.994694	0.976332	0.95797	0.939608	0.939608	0.921246	0.921246	0.921246	0.921246	0.902883	0.902883	0.921246	0.921246	0.921246	0.902883	0.902883	0.902883	0.902883	0.902883	0.902883	0.902883	0.902883	0.902883	0.902883	0.902883	0.902883	0.902883	0.902883	0.902883	0.902883	0.902883	0.884521	0.884521	0.884521	0.884521
-0.4	1.43539	1.39866	1.3803	1.34357	1.32521	1.30685	1.28849	1.19668	1.17832	1.10487	1.0865	1.06814	1.04978	1.03142	0.976332	0.976332	0.95797	0.939608	0.921246	0.921246	0.921246	0.921246	0.921246	0.902883	0.902883	0.921246	0.902883	0.902883	0.902883	0.902883	0.902883	0.902883	0.902883	0.902883	0.902883	0.902883	0.902883	0.902883	0.902883	0.902883	0.902883	0.902883	0.902883	0.902883	0.902883	0.884521	0.884521	0.884521	0.884521
-0.5	1.43539	1.39866	1.3803	1.34357	1.32521	1.30685	1.28849	1.19668	1.17832	1.10487	1.0865	1.06814	1.04978	1.03142	0.976332	0.976332	0.95797	0.939608	0.921246	0.921246	0.921246	0.921246	0.921246	0.902883	0.902883	0.921246	0.902883	0.902883	0.902883	0.902883	0.902883	0.902883	0.902883	0.902883	0.902883	0.902883	0.902883	0.902883	0.902883	0.902883	0.902883	0.902883	0.902883	0.902883	0.902883	0.884521	0.884521	0.884521	0.884521
-0.6	1.43539	1.39866	1.36194	1.34357	1.32521	1.30685	1.28849	1.19668	1.17832	1.10487	1.0865	1.06814	1.04978	1.03142	0.976332	0.976332	0.95797	0.939608	0.921246	0.921246	0.921246	0.921246	0.921246	0.902883	0.902883	0.921246	0.902883	0.902883	0.902883	0.902883	0.902883	0.902883	0.902883	0.902883	0.902883	0.902883	0.902883	0.902883	0.902883	0.902883	0.902883	0.902883	0.902883	0.884521	0.884521	0.884521	0.884521	0.884521	0.884521
-0.7	1.43539	1.39866	1.36194	1.36194	1.32521	1.30685	1.28849	1.19668	1.17832	1.10487	1.0865	1.06814	1.04978	1.03142	0.994694	0.976332	0.95797	0.939608	0.939608	0.921246	0.921246	0.921246	0.921246	0.921246	0.921246	0.921246	0.902883	0.902883	0.902883	0.902883	0.902883	0.902883	0.902883	0.902883	0.902883	0.902883	0.902883	0.902883	0.902883	0.902883	0.902883	0.902883	0.902883	0.902883	0.902883	0.884521	0.884521	0.884521	0.884521
-0.8	1.43539	1.39866	1.36194	1.36194	1.32521	1.30685	1.28849	1.19668	1.17832	1.10487	1.0865	1.06814	1.04978	1.03142	0.994694	0.976332	0.95797	0.95797	0.939608	0.921246	0.921246	0.921246	0.921246	0.921246	0.921246	0.921246	0.921246	0.921246	0.921246	0.921246	0.921246	0.902883	0.902883	0.902883	0.902883	0.902883	0.902883	0.902883	0.902883	0.902883	0.902883	0.902883	0.902883	0.902883	0.902883	0.902883	0.902883	0.884521	0.884521
-0.9	1.43539	1.41702	1.36194	1.36194	1.34357	1.30685	1.28849	1.19668	1.17832	1.10487	1.10487	1.06814	1.04978	1.03142	1.01306	0.976332	0.976332	0.95797	0.939608	0.939608	0.921246	0.921246	0.921246	0.921246	0.921246	0.921246	0.921246	0.921246	0.921246	0.921246	0.921246	0.902883	0.902883	0.902883	0.902883	0.902883	0.902883	0.902883	0.902883	0.902883	0.902883	0.902883	0.902883	0.902883	0.902883	0.902883	0.902883	0.902883	0.902883
-1	1.45375	1.41702	1.3803	1.36194	1.34357	1.32521	1.30685	1.21504	1.17832	1.15995	1.10487	1.0865	1.06814	1.04978	1.01306	0.976332	0.976332	0.95797	0.95797	0.939608	0.939608	0.921246	0.921246	0.921246	0.921246	0.921246	0.921246	0.921246	0.921246	0.921246	0.921246	0.921246	0.921246	0.921246	0.921246	0.921246	0.921246	0.902883	0.921246	0.921246	0.902883	0.902883	0.902883	0.902883	0.902883	0.902883	0.902883	0.902883	0.902883
-1.1	1.47211	1.41702	1.3803	1.36194	1.34357	1.32521	1.30685	1.25176	1.17832	1.15995	1.10487	1.0865	1.06814	1.04978	1.01306	0.994694	0.976332	0.95797	0.95797	0.939608	0.939608	0.921246	0.921246	0.921246	0.921246	0.921246	0.921246	0.921246	0.921246	0.921246	0.921246	0.921246	0.921246	0.921246	0.921246	0.921246	0.921246	0.921246	0.921246	0.921246	0.921246	0.921246	0.921246	0.902883	0.902883	0.902883	0.902883	0.902883	0.902883
-1.2	1.47211	1.43539	1.39866	1.36194	1.34357	1.32521	1.30685	1.25176	1.17832	1.15995	1.10487	1.0865	1.06814	1.04978	1.03142	0.994694	0.976332	0.976332	0.95797	0.95797	0.939608	0.939608	0.921246	0.921246	0.921246	0.921246	0.921246	0.921246	0.921246	0.921246	0.921246	0.921246	0.921246	0.921246	0.921246	0.921246	0.921246	0.921246	0.921246	0.921246	0.921246	0.921246	0.921246	0.921246	0.921246	0.902883	0.902883	0.902883	0.902883
-1.3	1.47211	1.43539	1.39866	1.36194	1.34357	1.34357	1.30685	1.25176	1.17832	1.15995	1.10487	1.10487	1.06814	1.04978	1.03142	1.01306	0.976332	0.976332	0.95797	0.95797	0.95797	0.939608	0.939608	0.939608	0.939608	0.921246	0.921246	0.921246	0.939608	0.939608	0.921246	0.921246	0.921246	0.921246	0.921246	0.921246	0.921246	0.921246	0.921246	0.921246	0.921246	0.921246	0.921246	0.921246	0.921246	0.921246	0.902883	0.902883	0.902883
-1.4	1.47211	1.45375	1.39866	1.36194	1.34357	1.34357	1.30685	1.25176	1.17832	1.15995	1.10487	1.10487	1.06814	1.04978	1.03142	1.01306	0.994694	0.976332	0.95797	0.95797	0.95797	0.95797	0.939608	0.939608	0.939608	0.939608	0.939608	0.939608	0.939608	0.939608	0.939608	0.921246	0.921246	0.921246	0.921246	0.921246	0.921246	0.921246	0.921246	0.921246	0.921246	0.921246	0.921246	0.921246	0.921246	0.921246	0.902883	0.902883	0.902883
-1.5	1.47211	1.45375	1.41702	1.3803	1.34357	1.34357	1.30685	1.25176	1.17832	1.15995	1.12323	1.10487	1.06814	1.04978	1.03142	1.01306	0.994694	0.976332	0.976332	0.95797	0.95797	0.95797	0.939608	0.939608	0.939608	0.939608	0.939608	0.939608	0.939608	0.939608	0.939608	0.921246	0.921246	0.921246	0.921246	0.921246	0.921246	0.921246	0.921246	0.921246	0.921246	0.921246	0.921246	0.921246	0.921246	0.921246	0.921246	0.902883	0.902883
-1.6	1.47211	1.45375	1.41702	1.3803	1.34357	1.34357	1.30685	1.25176	1.17832	1.15995	1.12323	1.10487	1.06814	1.06814	1.03142	1.01306	1.01306	0.976332	0.976332	0.95797	0.95797	0.95797	0.95797	0.939608	0.939608	0.939608	0.939608	0.939608	0.939608	0.939608	0.939608	0.939608	0.921246	0.921246	0.921246	0.921246	0.921246	0.921246	0.921246	0.921246	0.921246	0.921246	0.921246	0.921246	0.921246	0.921246	0.921246	0.921246	0.902883
-1.7	1.47211	1.45375	1.41702	1.39866	1.36194	1.34357	1.30685	1.27013	1.19668	1.17832	1.12323	1.10487	1.0865	1.06814	1.03142	1.03142	1.01306	0.994694	0.976332	0.976332	0.95797	0.95797	0.95797	0.939608	0.939608	0.939608	0.939608	0.939608	0.939608	0.95797	0.939608	0.939608	0.939608	0.921246	0.921246	0.921246	0.921246	0.921246	0.921246	0.921246	0.921246	0.921246	0.921246	0.921246	0.921246	0.921246	0.921246	0.921246	0.921246
-1.8	1.49047	1.45375	1.43539	1.39866	1.36194	1.34357	1.30685	1.27013	1.19668	1.17832	1.12323	1.10487	1.0865	1.06814	1.04978	1.03142	1.01306	0.994694	0.994694	0.976332	0.976332	0.95797	0.95797	0.95797	0.95797	0.95797	0.95797	0.95797	0.95797	0.95797	0.95797	0.939608	0.939608	0.939608	0.939608	0.921246	0.921246	0.921246	0.921246	0.921246	0.921246	0.921246	0.921246	0.921246	0.921246	0.921246	0.921246	0.921246	0.921246
-1.9	1.49047	1.47211	1.43539	1.39866	1.3803	1.34357	1.32521	1.27013	1.19668	1.17832	1.14159	1.12323	1.10487	1.06814	1.04978	1.03142	1.01306	1.01306	0.994694	0.976332	0.976332	0.95797	0.95797	0.95797	0.95797	0.95797	0.95797	0.95797	0.95797	0.95797	0.95797	0.95797	0.939608	0.939608	0.939608	0.939608	0.939608	0.939608	0.939608	0.939608	0.939608	0.921246	0.921246	0.921246	0.921246	0.921246	0.921246	0.921246	0.921246
-2	1.49047	1.47211	1.43539	1.39866	1.3803	1.36194	1.32521	1.27013	1.21504	1.17832	1.15995	1.12323	1.10487	1.0865	1.06814	1.04978	1.03142	1.01306	0.994694	0.994694	0.976332	0.976332	0.95797	0.95797	0.95797	0.95797	0.95797	0.95797	0.95797	0.95797	0.95797	0.95797	0.95797	0.939608	0.939608	0.939608	0.939608	0.939608	0.939608	0.939608	0.939608	0.939608	0.939608	0.939608	0.921246	0.921246	0.921246	0.921246	0.921246
-2.1	1.49047	1.47211	1.45375	1.41702	1.3803	1.36194	1.34357	1.27013	1.21504	1.19668	1.15995	1.12323	1.10487	1.0865	1.06814	1.04978	1.03142	1.03142	1.01306	0.994694	0.994694	0.976332	0.976332	0.976332	0.976332	0.976332	0.976332	0.976332	0.976332	0.976332	0.976332	0.95797	0.95797	0.95797	0.95797	0.95797	0.95797	0.95797	0.95797	0.95797	0.95797	0.95797	0.939608	0.939608	0.939608	0.939608	0.939608	0.939608	0.939608
-2.2	1.5272	1.49047	1.45375	1.43539	1.39866	1.3803	1.34357	1.30685	1.2334	1.19668	1.17832	1.14159	1.12323	1.10487	1.06814	1.06814	1.04978	1.03142	1.03142	1.01306	0.994694	0.994694	0.994694	0.976332	0.976332	0.976332	0.976332	0.976332	0.976332	0.976332	0.976332	0.976332	0.976332	0.95797	0.95797	0.95797	0.95797	0.95797	0.95797	0.95797	0.95797	0.95797	0.95797	0.95797	0.939608	0.939608	0.939608	0.939608	0.939608
-2.3	1.54556	1.49047	1.45375	1.43539	1.39866	1.3803	1.36194	1.30685	1.25176	1.21504	1.19668	1.14159	1.12323	1.10487	1.0865	1.06814	1.04978	1.04978	1.03142	1.03142	1.01306	0.994694	0.994694	0.994694	0.994694	0.994694	0.994694	0.994694	0.994694	0.994694	0.994694	0.994694	0.976332	0.976332	0.976332	0.976332	0.976332	0.95797	0.95797	0.95797	0.95797	0.95797	0.95797	0.95797	0.95797	0.95797	0.95797	0.95797	0.95797
-2.4	1.54556	1.50883	1.47211	1.43539	1.41702	1.3803	1.36194	1.30685	1.25176	1.21504	1.19668	1.15995	1.14159	1.12323	1.10487	1.06814	1.06814	1.04978	1.04978	1.03142	1.01306	1.01306	1.01306	0.994694	1.01306	0.994694	0.994694	0.994694	0.994694	0.994694	0.994694	0.994694	0.994694	0.994694	0.976332	0.976332	0.976332	0.976332	0.976332	0.976332	0.976332	0.976332	0.976332	0.95797	0.95797	0.95797	0.95797	0.95797	0.95797
-2.5	1.54556	1.5272	1.47211	1.45375	1.43539	1.3803	1.36194	1.32521	1.27013	1.2334	1.19668	1.17832	1.15995	1.12323	1.12323	1.0865	1.06814	1.06814	1.04978	1.04978	1.03142	1.01306	1.01306	1.01306	1.01306	1.01306	1.01306	1.01306	1.01306	1.01306	1.01306	1.01306	0.994694	0.994694	0.994694	0.994694	0.994694	0.994694	0.976332	0.976332	0.976332	0.976332	0.976332	0.976332	0.976332	0.976332	0.976332	0.976332	0.976332
-2.6	1.56392	1.5272	1.50883	1.45375	1.43539	1.39866	1.3803	1.32521	1.28849	1.25176	1.21504	1.19668	1.15995	1.14159	1.12323	1.10487	1.0865	1.0865	1.06814	1.04978	1.04978	1.03142	1.03142	1.01306	1.01306	1.01306	1.01306	1.01306	1.01306	1.01306	1.01306	1.01306	1.01306	1.01306	1.01306	0.994694	0.994694	0.994694	0.994694	0.994694	0.994694	0.994694	0.994694	0.994694	0.994694	0.994694	0.976332	0.976332	0.976332
-2.7	1.56392	1.54556	1.5272	1.47211	1.43539	1.41702	1.3803	1.34357	1.28849	1.25176	1.2334	1.19668	1.19668	1.15995	1.14159	1.12323	1.10487	1.0865	1.0865	1.06814	1.06814	1.04978	1.03142	1.03142	1.03142	1.03142	1.03142	1.01306	1.03142	1.03142	1.03142	1.01306	1.01306	1.01306	1.01306	1.01306	1.01306	1.01306	1.01306	1.01306	1.01306	1.01306	1.01306	0.994694	0.994694	0.994694	0.994694	0.994694	0.994694
-2.8	1.56392	1.54556	1.5272	1.50883	1.47211	1.41702	1.39866	1.36194	1.30685	1.27013	1.25176	1.21504	1.19668	1.17832	1.15995	1.14159	1.12323	1.12323	1.10487	1.0865	1.06814	1.06814	1.04978	1.04978	1.04978	1.04978	1.04978	1.04978	1.04978	1.04978	1.03142	1.03142	1.03142	1.01306	1.03142	1.01306	1.01306	1.01306	1.01306	1.01306	1.01306	1.01306	1.01306	1.01306	1.01306	1.01306	1.01306	0.994694	0.994694
-2.9	1.58228	1.56392	1.5272	1.50883	1.49047	1.43539	1.41702	1.36194	1.32521	1.28849	1.27013	1.2334	1.21504	1.19668	1.17832	1.15995	1.14159	1.12323	1.12323	1.10487	1.0865	1.0865	1.06814	1.06814	1.06814	1.06814	1.04978	1.04978	1.04978	1.04978	1.04978	1.04978	1.03142	1.03142	1.03142	1.03142	1.03142	1.03142	1.03142	1.03142	1.03142	1.03142	1.01306	1.01306	1.01306	1.01306	1.01306	1.01306	1.01306
-3	1.60064	1.56392	1.54556	1.5272	1.49047	1.43539	1.41702	1.3803	1.34357	1.28849	1.28849	1.25176	1.2334	1.21504	1.19668	1.17832	1.15995	1.14159	1.14159	1.12323	1.10487	1.10487	1.0865	1.06814	1.06814	1.06814	1.06814	1.06814	1.06814	1.06814	1.04978	1.04978	1.04978	1.04978	1.03142	1.03142	1.03142	1.04978	1.04978	1.04978	1.04978	1.04978	1.04978	1.03142	1.03142	1.03142	1.03142	1.03142	1.03142
-3.1	1.61901	1.58228	1.54556	1.5272	1.50883	1.47211	1.41702	1.39866	1.36194	1.32521	1.28849	1.27013	1.25176	1.2334	1.19668	1.19668	1.17832	1.17832	1.15995	1.14159	1.12323	1.12323	1.10487	1.10487	1.10487	1.0865	1.06814	1.06814	1.06814	1.06814	1.06814	1.06814	1.04978	1.04978	1.04978	1.04978	1.04978	1.04978	1.04978	1.04978	1.04978	1.06814	1.04978	1.04978	1.04978	1.04978	1.03142	1.04978	1.03142
-3.2	1.61901	1.60064	1.58228	1.54556	1.5272	1.49047	1.43539	1.41702	1.36194	1.34357	1.30685	1.28849	1.25176	1.25176	1.2334	1.19668	1.19668	1.19668	1.17832	1.15995	1.14159	1.14159	1.12323	1.12323	1.12323	1.10487	1.10487	1.0865	1.0865	1.0865	1.0865	1.06814	1.06814	1.06814	1.06814	1.06814	1.06814	1.06814	1.06814	1.06814	1.06814	1.06814	1.06814	1.06814	1.06814	1.06814	1.06814	1.06814	1.04978
-3.3	1.61901	1.61901	1.58228	1.54556	1.5272	1.49047	1.47211	1.41702	1.3803	1.36194	1.32521	1.28849	1.28849	1.25176	1.25176	1.2334	1.21504	1.19668	1.19668	1.17832	1.15995	1.14159	1.14159	1.14159	1.14159	1.12323	1.12323	1.10487	1.10487	1.10487	1.10487	1.0865	1.0865	1.0865	1.0865	1.06814	1.06814	1.0865	1.0865	1.0865	1.0865	1.0865	1.0865	1.0865	1.06814	1.06814	1.06814	1.06814	1.06814
-3.4	1.63737	1.61901	1.60064	1.56392	1.54556	1.50883	1.47211	1.43539	1.39866	1.36194	1.34357	1.30685	1.28849	1.28849	1.25176	1.25176	1.2334	1.21504	1.19668	1.19668	1.17832	1.15995	1.14159	1.14159	1.14159	1.14159	1.14159	1.12323	1.12323	1.12323	1.12323	1.10487	1.10487	1.10487	1.0865	1.0865	1.0865	1.10487	1.10487	1.10487	1.10487	1.10487	1.10487	1.10487	1.0865	1.0865	1.0865	1.0865	1.0865
-3.5	1.65573	1.63737	1.61901	1.58228	1.54556	1.5272	1.49047	1.45375	1.41702	1.3803	1.36194	1.34357	1.30685	1.28849	1.27013	1.25176	1.25176	1.2334	1.21504	1.19668	1.19668	1.17832	1.15995	1.15995	1.15995	1.15995	1.15995	1.14159	1.14159	1.14159	1.14159	1.12323	1.12323	1.12323	1.10487	1.10487	1.10487	1.12323	1.12323	1.12323	1.12323	1.12323	1.12323	1.10487	1.10487	1.10487	1.10487	1.10487	1.12323
-3.6	1.65573	1.63737	1.61901	1.60064	1.56392	1.54556	1.50883	1.47211	1.45375	1.39866	1.3803	1.36194	1.34357	1.30685	1.28849	1.27013	1.25176	1.25176	1.2334	1.21504	1.19668	1.17832	1.17832	1.17832	1.17832	1.17832	1.15995	1.15995	1.17832	1.17832	1.17832	1.14159	1.14159	1.14159	1.14159	1.14159	1.14159	1.14159	1.14159	1.14159	1.14159	1.14159	1.12323	1.12323	1.12323	1.12323	1.12323	1.12323	1.12323
-3.7	1.67409	1.65573	1.63737	1.60064	1.58228	1.54556	1.5272	1.49047	1.45375	1.41702	1.3803	1.3803	1.36194	1.34357	1.30685	1.28849	1.27013	1.27013	1.27013	1.2334	1.2334	1.21504	1.19668	1.17832	1.19668	1.17832	1.17832	1.17832	1.17832	1.17832	1.17832	1.17832	1.15995	1.15995	1.15995	1.14159	1.14159	1.14159	1.15995	1.15995	1.15995	1.14159	1.14159	1.14159	1.14159	1.14159	1.14159	1.14159	1.14159
-3.8	1.67409	1.65573	1.65573	1.61901	1.60064	1.56392	1.54556	1.50883	1.49047	1.45375	1.41702	1.3803	1.3803	1.36194	1.34357	1.30685	1.30685	1.28849	1.28849	1.27013	1.25176	1.2334	1.21504	1.21504	1.21504	1.19668	1.19668	1.19668	1.19668	1.19668	1.19668	1.17832	1.17832	1.17832	1.17832	1.17832	1.17832	1.17832	1.17832	1.17832	1.17832	1.15995	1.15995	1.15995	1.15995	1.15995	1.15995	1.15995	1.15995
-3.9	1.69246	1.67409	1.65573	1.63737	1.60064	1.58228	1.54556	1.54556	1.50883	1.47211	1.45375	1.41702	1.39866	1.3803	1.3803	1.34357	1.32521	1.30685	1.30685	1.28849	1.27013	1.27013	1.2334	1.2334	1.2334	1.2334	1.21504	1.21504	1.21504	1.21504	1.21504	1.19668	1.19668	1.19668	1.19668	1.19668	1.19668	1.19668	1.19668	1.19668	1.19668	1.19668	1.17832	1.17832	1.17832	1.17832	1.17832	1.17832	1.17832
-4	1.71082	1.69246	1.67409	1.65573	1.61901	1.60064	1.56392	1.54556	1.50883	1.49047	1.47211	1.43539	1.41702	1.39866	1.3803	1.3803	1.36194	1.34357	1.32521	1.30685	1.30685	1.28849	1.27013	1.27013	1.27013	1.25176	1.2334	1.2334	1.2334	1.2334	1.2334	1.21504	1.21504	1.21504	1.21504	1.19668	1.19668	1.19668	1.21504	1.21504	1.21504	1.21504	1.21504	1.21504	1.19668	1.19668	1.19668	1.19668	1.17832
-4.1	1.72918	1.71082	1.69246	1.65573	1.65573	1.60064	1.60064	1.56392	1.54556	1.50883	1.49047	1.47211	1.45375	1.41702	1.39866	1.3803	1.3803	1.36194	1.36194	1.32521	1.30685	1.30685	1.28849	1.28849	1.28849	1.27013	1.27013	1.25176	1.25176	1.25176	1.25176	1.2334	1.2334	1.2334	1.21504	1.21504	1.21504	1.21504	1.21504	1.2334	1.2334	1.2334	1.2334	1.2334	1.21504	1.21504	1.21504	1.21504	1.21504
-4.2	1.74754	1.72918	1.71082	1.67409	1.67409	1.61901	1.60064	1.58228	1.56392	1.5272	1.50883	1.49047	1.47211	1.45375	1.43539	1.41702	1.39866	1.39866	1.3803	1.36194	1.32521	1.32521	1.30685	1.30685	1.30685	1.28849	1.28849	1.27013	1.27013	1.27013	1.27013	1.25176	1.25176	1.25176	1.25176	1.2334	1.2334	1.2334	1.2334	1.25176	1.25176	1.25176	1.25176	1.25176	1.25176	1.2334	1.2334	1.2334	1.2334
-4.3	1.7659	1.74754	1.72918	1.69246	1.69246	1.63737	1.61901	1.60064	1.58228	1.56392	1.50883	1.50883	1.49047	1.47211	1.45375	1.43539	1.41702	1.41702	1.39866	1.3803	1.36194	1.32521	1.32521	1.30685	1.32521	1.30685	1.30685	1.30685	1.30685	1.30685	1.28849	1.27013	1.27013	1.27013	1.25176	1.25176	1.27013	1.27013	1.27013	1.27013	1.27013	1.27013	1.27013	1.27013	1.25176	1.25176	1.25176	1.25176	1.25176
-4.4	1.7659	1.7659	1.72918	1.71082	1.71082	1.67409	1.63737	1.61901	1.60064	1.58228	1.54556	1.5272	1.50883	1.49047	1.49047	1.45375	1.43539	1.43539	1.41702	1.39866	1.3803	1.36194	1.34357	1.32521	1.34357	1.32521	1.32521	1.32521	1.32521	1.32521	1.32521	1.28849	1.28849	1.27013	1.27013	1.27013	1.27013	1.28849	1.28849	1.28849	1.27013	1.28849	1.28849	1.28849	1.27013	1.27013	1.27013	1.28849	1.27013
-4.5	1.78427	1.7659	1.7659	1.74754	1.72918	1.69246	1.67409	1.63737	1.61901	1.60064	1.58228	1.54556	1.54556	1.5272	1.50883	1.49047	1.47211	1.45375	1.43539	1.43539	1.41702	1.39866	1.36194	1.36194	1.36194	1.36194	1.36194	1.34357	1.36194	1.34357	1.34357	1.32521	1.32521	1.30685	1.30685	1.28849	1.28849	1.28849	1.30685	1.30685	1.30685	1.30685	1.30685	1.30685	1.28849	1.28849	1.28849	1.30685	1.30685
-4.6	1.78427	1.78427	1.7659	1.7659	1.74754	1.71082	1.69246	1.65573	1.63737	1.61901	1.58228	1.58228	1.56392	1.54556	1.5272	1.50883	1.49047	1.49047	1.47211	1.45375	1.43539	1.43539	1.39866	1.3803	1.39866	1.3803	1.3803	1.36194	1.36194	1.36194	1.36194	1.34357	1.34357	1.34357	1.34357	1.32521	1.34357	1.32521	1.32521	1.32521	1.32521	1.32521	1.32521	1.32521	1.32521	1.30685	1.30685	1.32521	1.32521
-4.7	1.80263	1.78427	1.78427	1.7659	1.7659	1.72918	1.71082	1.67409	1.67409	1.63737	1.63737	1.60064	1.58228	1.56392	1.56392	1.54556	1.5272	1.50883	1.50883	1.47211	1.45375	1.43539	1.43539	1.41702	1.41702	1.39866	1.39866	1.3803	1.3803	1.3803	1.3803	1.36194	1.36194	1.36194	1.34357	1.34357	1.34357	1.34357	1.34357	1.34357	1.34357	1.36194	1.36194	1.36194	1.34357	1.34357	1.32521	1.34357	1.34357
-4.8	1.83935	1.80263	1.80263	1.78427	1.78427	1.74754	1.72918	1.71082	1.69246	1.67409	1.63737	1.63737	1.61901	1.60064	1.58228	1.56392	1.54556	1.54556	1.5272	1.50883	1.49047	1.47211	1.45375	1.43539	1.43539	1.43539	1.41702	1.41702	1.41702	1.39866	1.39866	1.3803	1.3803	1.36194	1.36194	1.36194	1.36194	1.36194	1.36194	1.36194	1.36194	1.3803	1.36194	1.3803	1.36194	1.36194	1.36194	1.36194	1.36194
-4.9	1.83935	1.82099	1.82099	1.80263	1.78427	1.7659	1.74754	1.72918	1.71082	1.69246	1.67409	1.65573	1.63737	1.61901	1.60064	1.58228	1.58228	1.56392	1.56392	1.5272	1.50883	1.49047	1.47211	1.45375	1.47211	1.45375	1.43539	1.43539	1.43539	1.43539	1.41702	1.39866	1.39866	1.39866	1.39866	1.3803	1.3803	1.39866	1.39866	1.39866	1.39866	1.39866	1.39866	1.39866	1.3803	1.3803	1.3803	1.3803	1.3803
-5	1.87608	1.83935	1.83935	1.82099	1.82099	1.78427	1.7659	1.74754	1.72918	1.71082	1.69246	1.67409	1.67409	1.65573	1.63737	1.61901	1.60064	1.60064	1.58228	1.56392	1.5272	1.50883	1.50883	1.49047	1.49047	1.47211	1.47211	1.45375	1.45375	1.43539	1.43539	1.43539	1.41702	1.41702	1.41702	1.39866	1.41702	1.41702	1.41702	1.41702	1.41702	1.41702	1.41702	1.41702	1.41702	1.39866	1.39866	1.39866	1.39866
-5.1	1.87608	1.87608	1.85771	1.83935	1.83935	1.80263	1.78427	1.7659	1.74754	1.72918	1.71082	1.71082	1.69246	1.67409	1.67409	1.63737	1.61901	1.61901	1.60064	1.58228	1.58228	1.54556	1.5272	1.50883	1.50883	1.50883	1.49047	1.49047	1.49047	1.47211	1.45375	1.43539	1.43539	1.43539	1.43539	1.41702	1.43539	1.43539	1.43539	1.43539	1.43539	1.43539	1.43539	1.43539	1.41702	1.41702	1.41702	1.41702	1.41702
-5.2	1.89444	1.87608	1.87608	1.85771	1.85771	1.83935	1.80263	1.78427	1.78427	1.74754	1.72918	1.71082	1.71082	1.71082	1.69246	1.67409	1.65573	1.65573	1.63737	1.61901	1.60064	1.58228	1.56392	1.5272	1.5272	1.5272	1.5272	1.50883	1.50883	1.50883	1.50883	1.47211	1.47211	1.45375	1.45375	1.43539	1.45375	1.45375	1.45375	1.45375	1.45375	1.45375	1.45375	1.45375	1.43539	1.43539	1.43539	1.45375	1.45375
-5.3	1.9128	1.9128	1.89444	1.87608	1.87608	1.85771	1.83935	1.80263	1.80263	1.78427	1.7659	1.74754	1.74754	1.72918	1.71082	1.71082	1.69246	1.67409	1.65573	1.63737	1.61901	1.60064	1.58228	1.56392	1.56392	1.54556	1.54556	1.5272	1.5272	1.5272	1.5272	1.50883	1.49047	1.49047	1.49047	1.49047	1.49047	1.49047	1.49047	1.49047	1.49047	1.49047	1.49047	1.49047	1.47211	1.47211	1.47211	1.47211	1.47211
-5.4	1.94953	1.9128	1.9128	1.89444	1.89444	1.87608	1.87608	1.83935	1.83935	1.82099	1.80263	1.78427	1.78427	1.74754	1.74754	1.72918	1.71082	1.71082	1.69246	1.65573	1.63737	1.63737	1.60064	1.58228	1.58228	1.58228	1.56392	1.56392	1.54556	1.54556	1.54556	1.5272	1.5272	1.50883	1.50883	1.50883	1.50883	1.50883	1.50883	1.50883	1.50883	1.50883	1.50883	1.50883	1.50883	1.49047	1.49047	1.49047	1.49047
-5.5	1.94953	1.94953	1.93116	1.9128	1.9128	1.89444	1.89444	1.87608	1.85771	1.83935	1.82099	1.80263	1.80263	1.78427	1.7659	1.74754	1.74754	1.74754	1.72918	1.71082	1.65573	1.65573	1.63737	1.61901	1.61901	1.61901	1.60064	1.58228	1.58228	1.56392	1.56392	1.54556	1.54556	1.54556	1.54556	1.5272	1.5272	1.54556	1.54556	1.54556	1.54556	1.54556	1.5272	1.5272	1.5272	1.5272	1.50883	1.50883	1.50883
-5.6	1.96789	1.94953	1.94953	1.93116	1.93116	1.9128	1.9128	1.89444	1.87608	1.87608	1.85771	1.83935	1.83935	1.80263	1.80263	1.78427	1.7659	1.7659	1.74754	1.72918	1.71082	1.67409	1.65573	1.63737	1.63737	1.63737	1.63737	1.61901	1.61901	1.60064	1.60064	1.58228	1.56392	1.56392	1.54556	1.54556	1.56392	1.56392	1.56392	1.56392	1.56392	1.56392	1.56392	1.56392	1.54556	1.54556	1.54556	1.54556	1.5272
-5.7	1.98625	1.96789	1.96789	1.94953	1.94953	1.93116	1.93116	1.9128	1.89444	1.89444	1.87608	1.87608	1.85771	1.83935	1.83935	1.80263	1.80263	1.80263	1.7659	1.74754	1.72918	1.71082	1.69246	1.67409	1.67409	1.65573	1.65573	1.63737	1.63737	1.63737	1.61901	1.60064	1.60064	1.58228	1.58228	1.56392	1.58228	1.58228	1.58228	1.58228	1.58228	1.58228	1.58228	1.56392	1.56392	1.56392	1.56392	1.56392	1.56392
-5.8	2.02297	1.98625	1.98625	1.96789	1.98625	1.96789	1.94953	1.93116	1.93116	1.9128	1.89444	1.89444	1.89444	1.87608	1.85771	1.83935	1.83935	1.83935	1.80263	1.78427	1.7659	1.74754	1.71082	1.69246	1.69246	1.67409	1.67409	1.67409	1.65573	1.65573	1.65573	1.63737	1.61901	1.60064	1.60064	1.60064	1.60064	1.60064	1.60064	1.60064	1.60064	1.60064	1.60064	1.60064	1.60064	1.60064	1.58228	1.58228	1.58228
-5.9	2.04134	2.02297	2.00461	1.98625	1.98625	1.98625	1.98625	1.96789	1.96789	1.94953	1.93116	1.9128	1.9128	1.89444	1.89444	1.87608	1.85771	1.85771	1.83935	1.82099	1.78427	1.7659	1.74754	1.72918	1.72918	1.71082	1.69246	1.67409	1.67409	1.67409	1.67409	1.65573	1.65573	1.63737	1.63737	1.63737	1.63737	1.63737	1.63737	1.63737	1.63737	1.61901	1.61901	1.61901	1.61901	1.61901	1.61901	1.61901	1.61901
-6	2.0597	2.04134	2.02297	2.02297	2.02297	2.00461	2.00461	1.98625	1.98625	1.96789	1.96789	1.94953	1.94953	1.93116	1.9128	1.89444	1.89444	1.87608	1.85771	1.83935	1.82099	1.78427	1.7659	1.74754	1.74754	1.74754	1.72918	1.71082	1.71082	1.69246	1.69246	1.67409	1.67409	1.67409	1.65573	1.65573	1.65573	1.65573	1.65573	1.65573	1.65573	1.65573	1.65573	1.65573	1.63737	1.63737	1.63737	1.63737	1.63737
-6.1	2.07806	2.0597	2.0597	2.04134	2.04134	2.02297	2.02297	2.00461	2.00461	2.00461	2.00461	1.96789	1.96789	1.94953	1.94953	1.93116	1.93116	1.9128	1.89444	1.87608	1.85771	1.82099	1.80263	1.7659	1.78427	1.7659	1.7659	1.74754	1.74754	1.72918	1.72918	1.71082	1.69246	1.69246	1.69246	1.69246	1.67409	1.69246	1.69246	1.67409	1.67409	1.67409	1.67409	1.67409	1.67409	1.65573	1.65573	1.65573	1.65573
-6.2	2.11478	2.07806	2.0597	2.0597	2.0597	2.0597	2.0597	2.04134	2.04134	2.04134	2.02297	2.00461	2.00461	2.00461	1.96789	1.94953	1.94953	1.93116	1.93116	1.9128	1.87608	1.85771	1.83935	1.80263	1.80263	1.78427	1.78427	1.7659	1.7659	1.7659	1.74754	1.72918	1.72918	1.71082	1.71082	1.69246	1.71082	1.71082	1.71082	1.69246	1.69246	1.71082	1.69246	1.69246	1.69246	1.69246	1.67409	1.67409	1.67409
-6.3	2.11478	2.11478	2.09642	2.07806	2.07806	2.0597	2.0597	2.0597	2.0597	2.0597	2.04134	2.04134	2.04134	2.02297	2.02297	1.98625	1.96789	1.96789	1.94953	1.93116	1.9128	1.87608	1.85771	1.83935	1.83935	1.82099	1.80263	1.78427	1.78427	1.78427	1.78427	1.74754	1.74754	1.72918	1.72918	1.72918	1.72918	1.72918	1.72918	1.72918	1.72918	1.72918	1.72918	1.72918	1.71082	1.71082	1.71082	1.71082	1.71082
-6.4	2.13315	2.11478	2.11478	2.11478	2.11478	2.09642	2.09642	2.07806	2.07806	2.07806	2.07806	2.0597	2.0597	2.04134	2.04134	2.02297	2.02297	2.00461	1.98625	1.94953	1.93116	1.9128	1.89444	1.85771	1.85771	1.83935	1.83935	1.82099	1.82099	1.80263	1.80263	1.78427	1.78427	1.7659	1.7659	1.74754	1.74754	1.74754	1.7659	1.7659	1.74754	1.74754	1.74754	1.74754	1.72918	1.72918	1.72918	1.74754	1.74754
-6.5	2.15151	2.13315	2.13315	2.13315	2.13315	2.13315	2.13315	2.09642	2.11478	2.09642	2.09642	2.09642	2.09642	2.0597	2.0597	2.04134	2.04134	2.04134	2.02297	1.98625	1.94953	1.93116	1.9128	1.89444	1.89444	1.87608	1.85771	1.83935	1.83935	1.83935	1.82099	1.80263	1.80263	1.80263	1.80263	1.78427	1.78427	1.78427	1.78427	1.78427	1.78427	1.7659	1.7659	1.7659	1.7659	1.7659	1.7659	1.7659	1.7659
-6.6	2.16987	2.15151	2.15151	2.15151	2.15151	2.15151	2.15151	2.13315	2.15151	2.13315	2.13315	2.11478	2.13315	2.11478	2.09642	2.0597	2.0597	2.0597	2.04134	2.02297	2.00461	1.96789	1.93116	1.9128	1.9128	1.89444	1.89444	1.85771	1.85771	1.85771	1.85771	1.83935	1.82099	1.82099	1.82099	1.80263	1.80263	1.80263	1.80263	1.80263	1.80263	1.80263	1.80263	1.80263	1.80263	1.78427	1.78427	1.78427	1.78427
-6.7	2.18823	2.18823	2.16987	2.16987	2.16987	2.16987	2.16987	2.16987	2.16987	2.16987	2.16987	2.16987	2.16987	2.15151	2.13315	2.11478	2.09642	2.07806	2.07806	2.0597	2.02297	2.00461	1.96789	1.94953	1.94953	1.93116	1.9128	1.89444	1.89444	1.87608	1.87608	1.85771	1.85771	1.83935	1.83935	1.83935	1.83935	1.83935	1.83935	1.83935	1.83935	1.83935	1.83935	1.83935	1.82099	1.80263	1.80263	1.80263	1.80263
-6.8	2.22496	2.2066	2.18823	2.18823	2.18823	2.18823	2.18823	2.18823	2.18823	2.18823	2.18823	2.18823	2.18823	2.16987	2.16987	2.15151	2.15151	2.11478	2.09642	2.07806	2.0597	2.02297	2.00461	1.96789	1.96789	1.94953	1.94953	1.93116	1.93116	1.9128	1.89444	1.87608	1.87608	1.87608	1.85771	1.85771	1.85771	1.85771	1.85771	1.85771	1.83935	1.85771	1.85771	1.85771	1.83935	1.83935	1.83935	1.83935	1.83935
-6.9	2.24332	2.22496	2.22496	2.22496	2.22496	2.22496	2.22496	2.2066	2.22496	2.22496	2.22496	2.2066	2.22496	2.2066	2.18823	2.16987	2.16987	2.16987	2.15151	2.09642	2.07806	2.0597	2.02297	2.02297	2.02297	1.98625	1.96789	1.94953	1.94953	1.94953	1.94953	1.89444	1.89444	1.89444	1.89444	1.87608	1.89444	1.89444	1.89444	1.89444	1.87608	1.87608	1.87608	1.87608	1.85771	1.85771	1.85771	1.85771	1.85771
-7	2.28004	2.24332	2.24332	2.22496	2.24332	2.24332	2.24332	2.22496	2.24332	2.24332	2.24332	2.24332	2.24332	2.22496	2.22496	2.2066	2.2066	2.18823	2.16987	2.15151	2.11478	2.07806	2.0597	2.04134	2.04134	2.02297	2.02297	1.98625	1.98625	1.96789	1.94953	1.94953	1.93116	1.9128	1.9128	1.89444	1.89444	1.9128	1.9128	1.9128	1.9128	1.9128	1.89444	1.89444	1.89444	1.87608	1.87608	1.89444	1.87608
-7.1	2.28004	2.28004	2.28004	2.26168	2.28004	2.28004	2.28004	2.26168	2.28004	2.28004	2.28004	2.28004	2.28004	2.28004	2.26168	2.24332	2.22496	2.2066	2.2066	2.16987	2.15151	2.11478	2.09642	2.0597	2.0597	2.04134	2.04134	2.02297	2.02297	2.00461	1.98625	1.96789	1.94953	1.94953	1.94953	1.93116	1.93116	1.93116	1.93116	1.93116	1.93116	1.93116	1.9128	1.93116	1.9128	1.9128	1.9128	1.93116	1.9128
-7.2	2.31677	2.28004	2.28004	2.28004	2.28004	2.28004	2.29841	2.28004	2.29841	2.29841	2.29841	2.29841	2.29841	2.29841	2.28004	2.26168	2.26168	2.26168	2.24332	2.2066	2.16987	2.15151	2.11478	2.09642	2.09642	2.07806	2.0597	2.04134	2.04134	2.02297	2.02297	1.98625	1.98625	1.96789	1.96789	1.94953	1.94953	1.94953	1.94953	1.94953	1.94953	1.94953	1.94953	1.94953	1.94953	1.93116	1.93116	1.93116	1.93116
-7.3	2.35349	2.33513	2.31677	2.31677	2.31677	2.31677	2.31677	2.31677	2.33513	2.33513	2.33513	2.33513	2.33513	2.31677	2.31677	2.29841	2.29841	2.28004	2.26168	2.24332	2.2066	2.16987	2.15151	2.11478	2.11478	2.09642	2.07806	2.0597	2.0597	2.0597	2.04134	2.02297	2.02297	2.00461	1.98625	1.98625	1.98625	1.98625	1.98625	1.98625	1.98625	1.98625	1.98625	1.98625	1.96789	1.96789	1.94953	1.94953	1.94953
-7.4	2.37185	2.35349	2.33513	2.33513	2.33513	2.33513	2.33513	2.33513	2.35349	2.35349	2.37185	2.37185	2.37185	2.35349	2.35349	2.33513	2.31677	2.31677	2.29841	2.26168	2.24332	2.2066	2.16987	2.15151	2.15151	2.13315	2.11478	2.09642	2.07806	2.07806	2.0597	2.04134	2.04134	2.02297	2.02297	2.00461	2.02297	2.02297	2.02297	2.02297	2.00461	2.00461	2.00461	2.00461	1.98625	1.98625	1.98625	1.98625	1.98625
-7.5	2.39022	2.37185	2.35349	2.35349	2.35349	2.37185	2.37185	2.35349	2.39022	2.39022	2.39022	2.39022	2.40858	2.39022	2.39022	2.37185	2.35349	2.35349	2.31677	2.29841	2.26168	2.24332	2.2066	2.16987	2.16987	2.15151	2.13315	2.11478	2.11478	2.09642	2.07806	2.07806	2.0597	2.0597	2.0597	2.04134	2.04134	2.04134	2.04134	2.04134	2.04134	2.04134	2.04134	2.04134	2.04134	2.02297	2.00461	2.02297	2.02297
-7.6	2.40858	2.39022	2.37185	2.37185	2.39022	2.39022	2.39022	2.39022	2.42694	2.42694	2.42694	2.42694	2.42694	2.42694	2.40858	2.40858	2.39022	2.39022	2.35349	2.31677	2.29841	2.26168	2.24332	2.2066	2.22496	2.16987	2.16987	2.15151	2.13315	2.11478	2.11478	2.09642	2.09642	2.07806	2.07806	2.07806	2.07806	2.07806	2.07806	2.07806	2.0597	2.07806	2.0597	2.0597	2.0597	2.0597	2.04134	2.04134	2.04134
-7.7	2.4453	2.40858	2.40858	2.39022	2.40858	2.42694	2.42694	2.42694	2.42694	2.4453	2.4453	2.4453	2.46366	2.4453	2.4453	2.42694	2.42694	2.40858	2.39022	2.35349	2.31677	2.29841	2.26168	2.24332	2.24332	2.22496	2.18823	2.16987	2.16987	2.15151	2.13315	2.11478	2.11478	2.11478	2.09642	2.09642	2.09642	2.09642	2.09642	2.09642	2.09642	2.09642	2.09642	2.07806	2.07806	2.0597	2.0597	2.07806	2.0597
-7.8	2.46366	2.4453	2.42694	2.42694	2.42694	2.42694	2.42694	2.42694	2.4453	2.46366	2.48203	2.48203	2.50039	2.48203	2.48203	2.46366	2.46366	2.4453	2.42694	2.39022	2.37185	2.31677	2.29841	2.26168	2.26168	2.24332	2.22496	2.2066	2.18823	2.18823	2.16987	2.15151	2.13315	2.13315	2.11478	2.11478	2.11478	2.11478	2.13315	2.13315	2.13315	2.13315	2.13315	2.11478	2.11478	2.09642	2.09642	2.09642	2.09642
-7.9	2.48203	2.46366	2.4453	2.4453	2.46366	2.46366	2.46366	2.46366	2.48203	2.50039	2.51875	2.51875	2.53711	2.51875	2.50039	2.48203	2.48203	2.48203	2.46366	2.42694	2.39022	2.35349	2.31677	2.29841	2.29841	2.28004	2.26168	2.24332	2.22496	2.22496	2.2066	2.18823	2.16987	2.15151	2.15151	2.13315	2.15151	2.15151	2.15151	2.15151	2.15151	2.15151	2.15151	2.15151	2.13315	2.13315	2.13315	2.13315	2.13315
-8	2.51875	2.48203	2.48203	2.48203	2.48203	2.48203	2.48203	2.48203	2.51875	2.53711	2.55548	2.55548	2.57384	2.55548	2.53711	2.51875	2.51875	2.50039	2.50039	2.46366	2.42694	2.39022	2.35349	2.31677	2.31677	2.29841	2.28004	2.26168	2.26168	2.24332	2.22496	2.2066	2.2066	2.18823	2.18823	2.16987	2.16987	2.18823	2.18823	2.18823	2.16987	2.16987	2.16987	2.16987	2.15151	2.15151	2.15151	2.16987	2.15151
-8.1	2.53711	2.51875	2.50039	2.50039	2.50039	2.50039	2.50039	2.51875	2.55548	2.55548	2.57384	2.57384	2.5922	2.57384	2.57384	2.55548	2.55548	2.53711	2.51875	2.50039	2.4453	2.42694	2.37185	2.35349	2.35349	2.31677	2.29841	2.28004	2.28004	2.26168	2.26168	2.22496	2.22496	2.22496	2.22496	2.22496	2.22496	2.22496	2.22496	2.22496	2.2066	2.2066	2.2066	2.2066	2.18823	2.18823	2.16987	2.18823	2.18823
-8.2	2.55548	2.53711	2.53711	2.53711	2.53711	2.53711	2.53711	2.53711	2.57384	2.5922	2.5922	2.61056	2.61056	2.61056	2.61056	2.5922	2.57384	2.57384	2.55548	2.51875	2.50039	2.4453	2.40858	2.37185	2.37185	2.35349	2.33513	2.31677	2.29841	2.28004	2.28004	2.26168	2.24332	2.24332	2.24332	2.22496	2.22496	2.24332	2.24332	2.24332	2.24332	2.24332	2.24332	2.22496	2.2066	2.2066	2.2066	2.2066	2.2066
-8.3	2.5922	2.55548	2.55548	2.55548	2.55548	2.55548	2.55548	2.57384	2.5922	2.61056	2.62892	2.62892	2.64729	2.62892	2.62892	2.61056	2.61056	2.61056	2.57384	2.55548	2.51875	2.48203	2.4453	2.40858	2.40858	2.37185	2.37185	2.35349	2.33513	2.31677	2.31677	2.28004	2.28004	2.28004	2.26168	2.24332	2.26168	2.26168	2.26168	2.26168	2.24332	2.26168	2.24332	2.24332	2.24332	2.24332	2.22496	2.22496	2.22496
-8.4	2.62892	2.5922	2.57384	2.57384	2.5922	2.5922	2.5922	2.5922	2.62892	2.64729	2.66565	2.66565	2.68401	2.66565	2.66565	2.64729	2.64729	2.62892	2.61056	2.5922	2.55548	2.50039	2.48203	2.42694	2.42694	2.40858	2.39022	2.37185	2.37185	2.35349	2.35349	2.31677	2.31677	2.29841	2.29841	2.28004	2.28004	2.29841	2.29841	2.28004	2.28004	2.28004	2.28004	2.28004	2.28004	2.26168	2.26168	2.26168	2.26168
-8.5	2.62892	2.62892	2.61056	2.61056	2.61056	2.62892	2.62892	2.62892	2.64729	2.66565	2.68401	2.68401	2.72073	2.70237	2.70237	2.68401	2.68401	2.66565	2.64729	2.61056	2.57384	2.55548	2.50039	2.46366	2.46366	2.4453	2.42694	2.40858	2.39022	2.37185	2.37185	2.35349	2.35349	2.33513	2.31677	2.31677	2.31677	2.31677	2.31677	2.31677	2.31677	2.31677	2.31677	2.31677	2.29841	2.29841	2.29841	2.29841	2.29841
-8.6	2.68401	2.64729	2.62892	2.62892	2.62892	2.64729	2.64729	2.64729	2.66565	2.72073	2.72073	2.7391	2.75746	2.7391	2.72073	2.72073	2.72073	2.70237	2.68401	2.64729	2.61056	2.57384	2.51875	2.50039	2.50039	2.46366	2.4453	2.42694	2.42694	2.40858	2.39022	2.37185	2.37185	2.35349	2.35349	2.33513	2.33513	2.33513	2.33513	2.33513	2.33513	2.33513	2.33513	2.33513	2.33513	2.31677	2.31677	2.31677	2.31677
-8.7	2.68401	2.66565	2.64729	2.64729	2.66565	2.66565	2.66565	2.66565	2.72073	2.7391	2.75746	2.75746	2.77582	2.77582	2.77582	2.7391	2.7391	2.7391	2.72073	2.68401	2.62892	2.61056	2.55548	2.51875	2.51875	2.50039	2.48203	2.4453	2.4453	2.42694	2.42694	2.39022	2.39022	2.39022	2.37185	2.35349	2.37185	2.37185	2.37185	2.37185	2.37185	2.37185	2.37185	2.35349	2.33513	2.33513	2.33513	2.35349	2.33513
-8.8	2.72073	2.68401	2.68401	2.66565	2.68401	2.68401	2.68401	2.70237	2.75746	2.77582	2.79418	2.79418	2.81255	2.79418	2.79418	2.77582	2.77582	2.77582	2.7391	2.72073	2.66565	2.62892	2.5922	2.55548	2.55548	2.51875	2.50039	2.48203	2.48203	2.46366	2.46366	2.42694	2.40858	2.40858	2.40858	2.39022	2.39022	2.40858	2.40858	2.40858	2.39022	2.39022	2.39022	2.39022	2.37185	2.37185	2.37185	2.37185	2.37185
-8.9	2.7391	2.72073	2.70237	2.70237	2.70237	2.72073	2.72073	2.7391	2.77582	2.79418	2.81255	2.83091	2.84927	2.83091	2.83091	2.81255	2.81255	2.81255	2.77582	2.7391	2.70237	2.66565	2.62892	2.57384	2.57384	2.55548	2.53711	2.50039	2.50039	2.48203	2.48203	2.46366	2.46366	2.4453	2.4453	2.42694	2.42694	2.42694	2.42694	2.42694	2.42694	2.42694	2.42694	2.42694	2.40858	2.42694	2.39022	2.42694	2.42694
-9	2.75746	2.75746	2.72073	2.72073	2.7391	2.75746	2.75746	2.75746	2.81255	2.81255	2.84927	2.84927	2.86763	2.84927	2.84927	2.84927	2.84927	2.83091	2.81255	2.77582	2.7391	2.70237	2.64729	2.61056	2.61056	2.57384	2.55548	2.55548	2.53711	2.51875	2.50039	2.48203	2.48203	2.48203	2.48203	2.4453	2.4453	2.4453	2.46366	2.4453	2.4453	2.4453	2.4453	2.4453	2.42694	2.42694	2.42694	2.42694	2.42694
-9.1	2.79418	2.77582	2.75746	2.75746	2.75746	2.77582	2.77582	2.79418	2.83091	2.84927	2.86763	2.88599	2.90436	2.88599	2.88599	2.88599	2.86763	2.86763	2.83091	2.81255	2.75746	2.7391	2.68401	2.62892	2.62892	2.62892	2.5922	2.57384	2.57384	2.55548	2.53711	2.51875	2.50039	2.50039	2.50039	2.48203	2.48203	2.48203	2.48203	2.48203	2.48203	2.46366	2.46366	2.48203	2.46366	2.46366	2.4453	2.46366	2.46366
-9.2	2.83091	2.79418	2.79418	2.77582	2.79418	2.79418	2.79418	2.81255	2.86763	2.88599	2.90436	2.92272	2.94108	2.94108	2.94108	2.90436	2.90436	2.88599	2.86763	2.83091	2.79418	2.75746	2.70237	2.66565	2.66565	2.62892	2.62892	2.61056	2.61056	2.5922	2.57384	2.55548	2.51875	2.51875	2.51875	2.50039	2.50039	2.50039	2.51875	2.51875	2.50039	2.50039	2.50039	2.50039	2.50039	2.48203	2.48203	2.48203	2.48203
-9.3	2.84927	2.83091	2.81255	2.79418	2.81255	2.81255	2.81255	2.83091	2.88599	2.92272	2.94108	2.94108	2.95944	2.95944	2.95944	2.94108	2.94108	2.92272	2.90436	2.86763	2.83091	2.79418	2.75746	2.70237	2.70237	2.66565	2.64729	2.62892	2.62892	2.61056	2.61056	2.57384	2.57384	2.55548	2.55548	2.53711	2.53711	2.53711	2.53711	2.53711	2.53711	2.53711	2.53711	2.53711	2.51875	2.51875	2.51875	2.51875	2.51875
-9.4	2.88599	2.84927	2.83091	2.83091	2.84927	2.84927	2.84927	2.86763	2.90436	2.94108	2.95944	2.9778	2.99617	2.99617	2.99617	2.9778	2.9778	2.95944	2.92272	2.90436	2.86763	2.83091	2.77582	2.7391	2.7391	2.70237	2.68401	2.64729	2.64729	2.64729	2.62892	2.61056	2.61056	2.5922	2.57384	2.57384	2.57384	2.57384	2.57384	2.55548	2.55548	2.57384	2.55548	2.55548	2.53711	2.53711	2.53711	2.53711	2.53711
-9.5	2.90436	2.86763	2.86763	2.84927	2.86763	2.86763	2.86763	2.90436	2.94108	2.95944	2.9778	2.99617	3.01453	3.01453	3.01453	2.99617	2.99617	2.99617	2.95944	2.92272	2.88599	2.84927	2.81255	2.75746	2.75746	2.7391	2.72073	2.68401	2.68401	2.66565	2.64729	2.62892	2.62892	2.61056	2.61056	2.5922	2.5922	2.5922	2.5922	2.5922	2.5922	2.5922	2.5922	2.5922	2.57384	2.57384	2.57384	2.57384	2.57384
-9.6	2.92272	2.90436	2.88599	2.88599	2.90436	2.90436	2.90436	2.92272	2.95944	2.99617	3.01453	3.03289	3.06962	3.05125	3.05125	3.03289	3.03289	3.01453	2.99617	2.95944	2.92272	2.88599	2.83091	2.81255	2.79418	2.75746	2.7391	2.72073	2.72073	2.70237	2.66565	2.66565	2.64729	2.62892	2.62892	2.62892	2.62892	2.62892	2.62892	2.62892	2.61056	2.62892	2.61056	2.61056	2.5922	2.5922	2.5922	2.5922	2.5922
-9.7	2.95944	2.92272	2.90436	2.90436	2.92272	2.92272	2.94108	2.95944	2.99617	3.03289	3.05125	3.06962	3.08798	3.08798	3.08798	3.06962	3.06962	3.05125	3.01453	2.99617	2.94108	2.92272	2.86763	2.83091	2.83091	2.81255	2.77582	2.7391	2.7391	2.72073	2.72073	2.70237	2.68401	2.66565	2.66565	2.64729	2.66565	2.66565	2.66565	2.66565	2.64729	2.64729	2.64729	2.64729	2.62892	2.62892	2.62892	2.62892	2.62892
-9.8	2.99617	2.95944	2.94108	2.94108	2.95944	2.95944	2.95944	2.9778	3.01453	3.06962	3.08798	3.10634	3.10634	3.10634	3.10634	3.10634	3.10634	3.08798	3.05125	3.03289	2.9778	2.92272	2.90436	2.84927	2.84927	2.83091	2.81255	2.77582	2.77582	2.75746	2.7391	2.72073	2.72073	2.70237	2.70237	2.68401	2.68401	2.68401	2.68401	2.68401	2.66565	2.66565	2.66565	2.66565	2.66565	2.64729	2.66565	2.66565	2.66565
-9.9	3.01453	2.9778	2.9778	2.9778	2.9778	2.9778	2.9778	2.99617	3.06962	3.08798	3.10634	3.1247	3.14306	3.14306	3.14306	3.1247	3.1247	3.10634	3.08798	3.05125	3.01453	2.9778	2.92272	2.88599	2.88599	2.84927	2.83091	2.81255	2.81255	2.79418	2.77582	2.75746	2.7391	2.7391	2.72073	2.70237	2.70237	2.72073	2.72073	2.70237	2.70237	2.70237	2.70237	2.70237	2.68401	2.68401	2.66565	2.68401	2.68401
-10	3.03289	2.99617	2.99617	2.99617	2.99617	3.01453	3.01453	3.03289	3.08798	3.1247	3.14306	3.14306	3.17979	3.16143	3.16143	3.14306	3.14306	3.14306	3.10634	3.08798	3.05125	3.01453	2.94108	2.92272	2.90436	2.88599	2.86763	2.84927	2.83091	2.81255	2.79418	2.79418	2.77582	2.75746	2.75746	2.75746	2.75746	2.75746	2.75746	2.75746	2.72073	2.72073	2.72073	2.72073	2.70237	2.70237	2.70237	2.70237	2.70237
-10.1	3.05125	3.03289	3.01453	3.01453	3.03289	3.03289	3.03289	3.05125	3.10634	3.14306	3.16143	3.19815	3.21651	3.19815	3.21651	3.19815	3.17979	3.17979	3.14306	3.10634	3.06962	3.05125	2.99617	2.92272	2.92272	2.92272	2.88599	2.86763	2.86763	2.84927	2.83091	2.81255	2.79418	2.79418	2.79418	2.77582	2.77582	2.77582	2.77582	2.77582	2.75746	2.77582	2.75746	2.75746	2.7391	2.7391	2.7391	2.7391	2.7391
-10.2	3.06962	3.05125	3.03289	3.03289	3.05125	3.05125	3.05125	3.08798	3.14306	3.17979	3.19815	3.21651	3.23487	3.23487	3.23487	3.21651	3.21651	3.21651	3.17979	3.14306	3.10634	3.06962	3.01453	2.9778	2.9778	2.92272	2.92272	2.88599	2.88599	2.86763	2.86763	2.84927	2.83091	2.81255	2.81255	2.79418	2.79418	2.79418	2.79418	2.79418	2.79418	2.77582	2.77582	2.77582	2.77582	2.77582	2.77582	2.77582	2.77582
-10.3	3.10634	3.08798	3.06962	3.05125	3.08798	3.08798	3.08798	3.10634	3.16143	3.21651	3.21651	3.23487	3.25324	3.25324	3.2716	3.25324	3.25324	3.23487	3.21651	3.17979	3.14306	3.10634	3.05125	3.01453	3.01453	2.9778	2.94108	2.92272	2.92272	2.90436	2.88599	2.86763	2.86763	2.84927	2.83091	2.83091	2.83091	2.83091	2.83091	2.83091	2.81255	2.81255	2.81255	2.81255	2.81255	2.79418	2.79418	2.79418	2.79418
-10.4	3.14306	3.10634	3.10634	3.08798	3.10634	3.1247	3.1247	3.14306	3.19815	3.23487	3.25324	3.2716	3.28996	3.28996	3.28996	3.28996	3.28996	3.2716	3.25324	3.21651	3.17979	3.1247	3.08798	3.03289	3.03289	3.01453	2.99617	2.94108	2.94108	2.94108	2.92272	2.90436	2.88599	2.88599	2.86763	2.84927	2.84927	2.86763	2.86763	2.84927	2.84927	2.84927	2.83091	2.83091	2.83091	2.81255	2.81255	2.81255	2.81255
-10.5	3.16143	3.14306	3.1247	3.1247	3.14306	3.14306	3.14306	3.16143	3.21651	3.25324	3.2716	3.28996	3.30832	3.30832	3.32669	3.30832	3.30832	3.30832	3.28996	3.25324	3.19815	3.16143	3.1247	3.05125	3.05125	3.03289	3.01453	2.99617	2.9778	2.95944	2.94108	2.94108	2.94108	2.90436	2.90436	2.88599	2.88599	2.90436	2.88599	2.88599	2.86763	2.86763	2.86763	2.84927	2.84927	2.84927	2.84927	2.84927	2.84927
-10.6	3.19815	3.16143	3.14306	3.14306	3.14306	3.17979	3.17979	3.19815	3.25324	3.2716	3.28996	3.32669	3.34505	3.34505	3.36341	3.34505	3.34505	3.34505	3.30832	3.28996	3.23487	3.19815	3.14306	3.10634	3.10634	3.05125	3.03289	3.01453	3.01453	2.99617	2.95944	2.95944	2.95944	2.94108	2.94108	2.92272	2.92272	2.92272	2.92272	2.90436	2.90436	2.90436	2.90436	2.88599	2.88599	2.86763	2.86763	2.86763	2.86763
-10.7	3.21651	3.19815	3.17979	3.16143	3.17979	3.19815	3.19815	3.21651	3.2716	3.30832	3.32669	3.34505	3.38177	3.38177	3.38177	3.38177	3.38177	3.38177	3.34505	3.30832	3.25324	3.21651	3.17979	3.1247	3.1247	3.08798	3.05125	3.05125	3.03289	3.03289	2.99617	2.99617	2.95944	2.95944	2.95944	2.94108	2.94108	2.94108	2.94108	2.94108	2.94108	2.94108	2.94108	2.92272	2.92272	2.90436	2.90436	2.92272	2.92272
-10.8	3.25324	3.23487	3.21651	3.19815	3.21651	3.23487	3.23487	3.25324	3.28996	3.34505	3.36341	3.38177	3.40013	3.40013	3.4185	3.4185	3.4185	3.40013	3.38177	3.34505	3.28996	3.25324	3.19815	3.16143	3.16143	3.1247	3.10634	3.06962	3.05125	3.05125	3.03289	3.01453	2.99617	2.99617	2.99617	2.9778	2.9778	2.99617	2.99617	2.9778	2.94108	2.94108	2.94108	2.94108	2.94108	2.94108	2.92272	2.92272	2.92272
-10.9	3.2716	3.25324	3.23487	3.23487	3.25324	3.25324	3.25324	3.2716	3.30832	3.36341	3.38177	3.40013	3.43686	3.43686	3.43686	3.43686	3.43686	3.43686	3.4185	3.38177	3.32669	3.28996	3.23487	3.17979	3.17979	3.14306	3.1247	3.10634	3.08798	3.06962	3.05125	3.05125	3.05125	3.03289	3.01453	2.99617	2.99617	2.99617	2.99617	2.99617	2.99617	2.99617	2.99617	2.9778	2.95944	2.95944	2.94108	2.95944	2.95944
-11	3.28996	3.2716	3.25324	3.25324	3.2716	3.2716	3.2716	3.28996	3.36341	3.38177	3.40013	3.43686	3.45522	3.47358	3.47358	3.47358	3.47358	3.47358	3.43686	3.4185	3.36341	3.32669	3.2716	3.21651	3.21651	3.17979	3.16143	3.14306	3.1247	3.10634	3.08798	3.06962	3.06962	3.05125	3.05125	3.03289	3.03289	3.03289	3.01453	3.01453	3.01453	3.01453	2.99617	2.99617	2.99617	2.9778	2.9778	2.9778	2.9778
-11.1	3.32669	3.28996	3.2716	3.2716	3.28996	3.30832	3.30832	3.30832	3.38177	3.4185	3.43686	3.47358	3.49194	3.51031	3.51031	3.51031	3.51031	3.49194	3.47358	3.43686	3.38177	3.36341	3.28996	3.25324	3.25324	3.21651	3.17979	3.16143	3.14306	3.14306	3.1247	3.08798	3.08798	3.06962	3.06962	3.06962	3.06962	3.06962	3.05125	3.05125	3.03289	3.03289	3.03289	3.03289	3.01453	3.01453	2.99617	3.01453	3.01453
-11.2	3.36341	3.32669	3.30832	3.30832	3.30832	3.32669	3.32669	3.36341	3.40013	3.45522	3.47358	3.49194	3.52867	3.52867	3.52867	3.52867	3.52867	3.52867	3.51031	3.47358	3.43686	3.38177	3.30832	3.2716	3.2716	3.25324	3.21651	3.19815	3.17979	3.17979	3.16143	3.1247	3.1247	3.10634	3.10634	3.08798	3.08798	3.08798	3.08798	3.08798	3.06962	3.06962	3.05125	3.05125	3.03289	3.03289	3.03289	3.05125	3.05125
-11.3	3.36341	3.36341	3.34505	3.34505	3.36341	3.36341	3.36341	3.38177	3.4185	3.47358	3.49194	3.52867	3.54703	3.56539	3.58376	3.56539	3.56539	3.54703	3.52867	3.51031	3.45522	3.4185	3.36341	3.28996	3.28996	3.2716	3.25324	3.21651	3.21651	3.19815	3.17979	3.16143	3.16143	3.14306	3.14306	3.1247	3.1247	3.1247	3.1247	3.1247	3.10634	3.10634	3.10634	3.08798	3.06962	3.06962	3.06962	3.06962	3.06962
-11.4	3.40013	3.38177	3.36341	3.36341	3.38177	3.40013	3.40013	3.4185	3.47358	3.49194	3.52867	3.56539	3.58376	3.58376	3.60212	3.60212	3.60212	3.60212	3.56539	3.52867	3.49194	3.43686	3.38177	3.32669	3.32669	3.28996	3.2716	3.25324	3.23487	3.21651	3.21651	3.19815	3.17979	3.16143	3.16143	3.16143	3.14306	3.14306	3.14306	3.14306	3.1247	3.1247	3.1247	3.1247	3.10634	3.10634	3.08798	3.10634	3.10634
-11.5	3.4185	3.4185	3.40013	3.40013	3.4185	3.4185	3.4185	3.43686	3.47358	3.54703	3.54703	3.58376	3.60212	3.62048	3.63884	3.63884	3.63884	3.63884	3.60212	3.56539	3.51031	3.47358	3.43686	3.36341	3.36341	3.32669	3.28996	3.2716	3.2716	3.25324	3.23487	3.21651	3.21651	3.19815	3.19815	3.16143	3.16143	3.16143	3.16143	3.14306	3.14306	3.14306	3.14306	3.14306	3.1247	3.1247	3.1247	3.1247	3.1247
-11.6	3.47358	3.4185	3.4185	3.4185	3.4185	3.43686	3.43686	3.47358	3.51031	3.56539	3.58376	3.62048	3.63884	3.6572	3.67557	3.6572	3.6572	3.6572	3.63884	3.60212	3.54703	3.51031	3.43686	3.4185	3.4185	3.36341	3.32669	3.28996	3.28996	3.28996	3.2716	3.25324	3.23487	3.21651	3.21651	3.21651	3.21651	3.21651	3.19815	3.19815	3.17979	3.17979	3.16143	3.14306	3.14306	3.14306	3.14306	3.16143	3.16143
-11.7	3.49194	3.45522	3.45522	3.43686	3.47358	3.47358	3.47358	3.49194	3.54703	3.58376	3.60212	3.6572	3.67557	3.67557	3.69393	3.67557	3.69393	3.69393	3.6572	3.63884	3.60212	3.52867	3.47358	3.43686	3.43686	3.40013	3.36341	3.34505	3.32669	3.32669	3.28996	3.2716	3.2716	3.2716	3.25324	3.23487	3.23487	3.23487	3.23487	3.21651	3.21651	3.21651	3.19815	3.19815	3.17979	3.17979	3.17979	3.17979	3.19815
-11.8	3.52867	3.47358	3.47358	3.47358	3.49194	3.49194	3.49194	3.51031	3.56539	3.60212	3.63884	3.67557	3.69393	3.71229	3.73065	3.73065	3.73065	3.73065	3.69393	3.6572	3.62048	3.56539	3.51031	3.47358	3.47358	3.43686	3.40013	3.36341	3.36341	3.34505	3.32669	3.30832	3.28996	3.28996	3.2716	3.2716	3.2716	3.25324	3.25324	3.25324	3.23487	3.23487	3.23487	3.21651	3.21651	3.19815	3.19815	3.21651	3.21651
-11.9	3.54703	3.52867	3.51031	3.49194	3.51031	3.52867	3.52867	3.54703	3.58376	3.6572	3.67557	3.69393	3.73065	3.73065	3.74901	3.74901	3.74901	3.74901	3.73065	3.69393	3.6572	3.60212	3.54703	3.49194	3.49194	3.47358	3.43686	3.40013	3.40013	3.36341	3.36341	3.34505	3.32669	3.32669	3.30832	3.28996	3.28996	3.28996	3.28996	3.2716	3.25324	3.2716	3.25324	3.25324	3.23487	3.21651	3.21651	3.23487	3.23487
-12	3.58376	3.52867	3.52867	3.52867	3.54703	3.54703	3.54703	3.58376	3.62048	3.67557	3.69393	3.73065	3.74901	3.76738	3.78574	3.78574	3.78574	3.78574	3.76738	3.71229	3.69393	3.63884	3.56539	3.52867	3.51031	3.49194	3.47358	3.43686	3.4185	3.40013	3.38177	3.36341	3.36341	3.34505	3.34505	3.32669	3.30832	3.32669	3.30832	3.30832	3.28996	3.28996	3.28996	3.28996	3.2716	3.25324	3.25324	3.2716	3.2716
-12.1	3.60212	3.56539	3.54703	3.54703	3.56539	3.58376	3.58376	3.58376	3.6572	3.69393	3.71229	3.74901	3.78574	3.78574	3.8041	3.8041	3.82246	3.82246	3.78574	3.76738	3.71229	3.6572	3.62048	3.54703	3.54703	3.52867	3.49194	3.47358	3.45522	3.43686	3.4185	3.40013	3.38177	3.38177	3.36341	3.36341	3.36341	3.36341	3.34505	3.32669	3.32669	3.32669	3.32669	3.32669	3.28996	3.28996	3.28996	3.30832	3.30832
-12.2	3.63884	3.58376	3.58376	3.58376	3.58376	3.60212	3.60212	3.63884	3.67557	3.71229	3.74901	3.78574	3.8041	3.82246	3.84082	3.84082	3.84082	3.84082	3.82246	3.8041	3.74901	3.69393	3.63884	3.60212	3.58376	3.54703	3.51031	3.49194	3.49194	3.47358	3.45522	3.4185	3.4185	3.40013	3.40013	3.38177	3.38177	3.38177	3.36341	3.36341	3.36341	3.34505	3.34505	3.34505	3.32669	3.32669	3.32669	3.32669	3.32669
-12.3	3.6572	3.62048	3.62048	3.58376	3.63884	3.63884	3.63884	3.67557	3.69393	3.74901	3.78574	3.8041	3.84082	3.85919	3.87755	3.87755	3.87755	3.87755	3.84082	3.82246	3.76738	3.73065	3.6572	3.62048	3.62048	3.58376	3.54703	3.51031	3.51031	3.49194	3.47358	3.45522	3.43686	3.43686	3.4185	3.4185	3.4185	3.4185	3.40013	3.38177	3.38177	3.38177	3.36341	3.36341	3.36341	3.34505	3.34505	3.36341	3.36341
-12.4	3.69393	3.6572	3.63884	3.63884	3.6572	3.67557	3.67557	3.69393	3.71229	3.78574	3.8041	3.82246	3.87755	3.87755	3.89591	3.89591	3.91427	3.91427	3.87755	3.84082	3.82246	3.76738	3.69393	3.63884	3.63884	3.62048	3.58376	3.54703	3.54703	3.52867	3.51031	3.49194	3.47358	3.47358	3.45522	3.43686	3.43686	3.43686	3.43686	3.4185	3.4185	3.4185	3.40013	3.40013	3.38177	3.38177	3.38177	3.40013	3.40013
-12.5	3.71229	3.67557	3.67557	3.67557	3.67557	3.69393	3.69393	3.71229	3.74901	3.8041	3.82246	3.87755	3.89591	3.91427	3.93264	3.93264	3.951	3.951	3.93264	3.87755	3.84082	3.78574	3.73065	3.67557	3.67557	3.63884	3.62048	3.58376	3.56539	3.56539	3.52867	3.51031	3.51031	3.49194	3.49194	3.47358	3.47358	3.47358	3.45522	3.43686	3.43686	3.43686	3.43686	3.43686	3.4185	3.4185	3.4185	3.4185	3.4185
-12.6	3.74901	3.69393	3.69393	3.69393	3.71229	3.71229	3.71229	3.73065	3.78574	3.82246	3.85919	3.89591	3.91427	3.93264	3.96936	3.96936	3.96936	3.96936	3.951	3.91427	3.85919	3.82246	3.76738	3.71229	3.71229	3.67557	3.63884	3.62048	3.60212	3.58376	3.58376	3.54703	3.52867	3.52867	3.51031	3.51031	3.49194	3.49194	3.49194	3.47358	3.45522	3.45522	3.45522	3.45522	3.43686	3.43686	3.43686	3.43686	3.43686
-12.7	3.78574	3.71229	3.71229	3.71229	3.73065	3.74901	3.74901	3.78574	3.8041	3.85919	3.89591	3.91427	3.951	3.96936	3.98772	3.98772	4.00608	4.00608	3.98772	3.951	3.91427	3.84082	3.78574	3.73065	3.73065	3.71229	3.67557	3.63884	3.62048	3.62048	3.60212	3.58376	3.58376	3.56539	3.54703	3.52867	3.52867	3.51031	3.51031	3.51031	3.49194	3.49194	3.49194	3.47358	3.45522	3.45522	3.45522	3.47358	3.47358
-12.8	3.82246	3.76738	3.74901	3.74901	3.76738	3.78574	3.78574	3.8041	3.84082	3.89591	3.91427	3.93264	3.98772	4.00608	4.02445	4.02445	4.02445	4.04281	4.02445	3.98772	3.951	3.89591	3.84082	3.76738	3.76738	3.73065	3.71229	3.67557	3.6572	3.63884	3.63884	3.62048	3.60212	3.58376	3.58376	3.56539	3.56539	3.56539	3.54703	3.52867	3.51031	3.52867	3.51031	3.51031	3.49194	3.49194	3.49194	3.51031	3.51031
-12.9	3.84082	3.8041	3.78574	3.78574	3.8041	3.82246	3.82246	3.82246	3.85919	3.91427	3.93264	3.96936	4.00608	4.02445	4.04281	4.06117	4.06117	4.07953	4.04281	4.02445	3.96936	3.91427	3.84082	3.78574	3.78574	3.76738	3.73065	3.71229	3.69393	3.67557	3.6572	3.63884	3.62048	3.60212	3.60212	3.60212	3.60212	3.60212	3.58376	3.56539	3.54703	3.54703	3.54703	3.54703	3.52867	3.52867	3.52867	3.54703	3.54703
-13	3.87755	3.82246	3.82246	3.82246	3.84082	3.84082	3.84082	3.85919	3.89591	3.93264	3.96936	4.00608	4.04281	4.04281	4.07953	4.07953	4.09789	4.09789	4.07953	4.04281	4.00608	3.951	3.87755	3.82246	3.82246	3.78574	3.76738	3.73065	3.71229	3.71229	3.69393	3.67557	3.6572	3.63884	3.63884	3.60212	3.60212	3.60212	3.60212	3.60212	3.58376	3.58376	3.58376	3.54703	3.54703	3.54703	3.54703	3.54703	3.56539
-13.1	3.89591	3.84082	3.84082	3.84082	3.85919	3.87755	3.87755	3.87755	3.93264	3.951	4.00608	4.02445	4.04281	4.07953	4.11626	4.11626	4.13462	4.13462	4.11626	4.06117	4.02445	3.98772	3.91427	3.85919	3.85919	3.82246	3.78574	3.76738	3.74901	3.73065	3.71229	3.71229	3.69393	3.67557	3.6572	3.63884	3.63884	3.63884	3.62048	3.62048	3.60212	3.60212	3.60212	3.58376	3.58376	3.58376	3.58376	3.58376	3.58376
-13.2	3.951	3.87755	3.85919	3.85919	3.87755	3.89591	3.89591	3.91427	3.93264	4.00608	4.02445	4.04281	4.09789	4.11626	4.13462	4.13462	4.15298	4.17134	4.13462	4.11626	4.06117	4.00608	3.951	3.87755	3.87755	3.85919	3.82246	3.78574	3.78574	3.76738	3.74901	3.73065	3.71229	3.71229	3.69393	3.67557	3.67557	3.6572	3.6572	3.63884	3.63884	3.63884	3.62048	3.62048	3.60212	3.60212	3.60212	3.60212	3.62048
-13.3	3.96936	3.91427	3.91427	3.89591	3.91427	3.93264	3.93264	3.93264	3.96936	4.02445	4.04281	4.07953	4.11626	4.13462	4.17134	4.17134	4.18971	4.18971	4.17134	4.13462	4.09789	4.04281	3.98772	3.91427	3.91427	3.87755	3.85919	3.82246	3.82246	3.82246	3.78574	3.74901	3.74901	3.73065	3.71229	3.69393	3.69393	3.69393	3.67557	3.67557	3.6572	3.6572	3.6572	3.6572	3.63884	3.63884	3.63884	3.63884	3.6572
-13.4	3.98772	3.951	3.93264	3.93264	3.951	3.96936	3.96936	3.96936	4.00608	4.04281	4.07953	4.11626	4.13462	4.17134	4.18971	4.18971	4.22643	4.22643	4.20807	4.17134	4.13462	4.06117	4.00608	3.951	3.951	3.91427	3.87755	3.85919	3.84082	3.84082	3.82246	3.8041	3.78574	3.74901	3.74901	3.73065	3.73065	3.73065	3.71229	3.69393	3.69393	3.69393	3.69393	3.67557	3.67557	3.67557	3.67557	3.67557	3.67557
-13.5	4.02445	3.96936	3.96936	3.96936	3.96936	3.98772	3.98772	4.00608	4.02445	4.07953	4.11626	4.13462	4.17134	4.18971	4.22643	4.22643	4.26315	4.26315	4.22643	4.20807	4.17134	4.09789	4.04281	3.98772	3.96936	3.951	3.91427	3.87755	3.85919	3.85919	3.84082	3.82246	3.82246	3.8041	3.78574	3.74901	3.74901	3.74901	3.73065	3.73065	3.73065	3.73065	3.71229	3.69393	3.69393	3.69393	3.69393	3.69393	3.69393
-13.6	4.06117	3.98772	3.98772	3.98772	3.98772	4.02445	4.02445	4.02445	4.06117	4.11626	4.13462	4.15298	4.18971	4.22643	4.26315	4.26315	4.28152	4.29988	4.26315	4.24479	4.20807	4.13462	4.06117	4.02445	4.02445	3.96936	3.951	3.91427	3.91427	3.87755	3.85919	3.84082	3.84082	3.82246	3.82246	3.78574	3.78574	3.76738	3.76738	3.76738	3.74901	3.74901	3.74901	3.74901	3.73065	3.73065	3.73065	3.73065	3.73065
-13.7	4.09789	4.02445	4.02445	4.00608	4.02445	4.04281	4.04281	4.06117	4.09789	4.13462	4.15298	4.17134	4.22643	4.26315	4.28152	4.29988	4.31824	4.31824	4.29988	4.26315	4.22643	4.17134	4.09789	4.04281	4.04281	4.00608	3.96936	3.951	3.93264	3.91427	3.89591	3.87755	3.85919	3.84082	3.84082	3.82246	3.82246	3.82246	3.8041	3.78574	3.78574	3.78574	3.78574	3.78574	3.76738	3.76738	3.76738	3.76738	3.76738
-13.8	4.11626	4.07953	4.04281	4.04281	4.07953	4.07953	4.07953	4.09789	4.11626	4.15298	4.18971	4.22643	4.26315	4.28152	4.31824	4.31824	4.35496	4.37333	4.31824	4.29988	4.26315	4.22643	4.13462	4.07953	4.06117	4.04281	4.00608	3.98772	3.951	3.951	3.93264	3.91427	3.89591	3.87755	3.85919	3.84082	3.84082	3.84082	3.84082	3.84082	3.82246	3.82246	3.8041	3.8041	3.78574	3.78574	3.78574	3.8041	3.8041
-13.9	4.13462	4.09789	4.09789	4.07953	4.09789	4.11626	4.11626	4.11626	4.15298	4.18971	4.22643	4.24479	4.28152	4.29988	4.3366	4.35496	4.39169	4.39169	4.37333	4.35496	4.29988	4.22643	4.17134	4.09789	4.09789	4.07953	4.04281	4.00608	3.98772	3.98772	3.96936	3.951	3.93264	3.91427	3.89591	3.87755	3.87755	3.87755	3.85919	3.85919	3.84082	3.84082	3.84082	3.82246	3.82246	3.8041	3.8041	3.82246	3.82246
-14	4.15298	4.13462	4.11626	4.09789	4.11626	4.13462	4.13462	4.13462	4.18971	4.22643	4.24479	4.26315	4.29988	4.3366	4.39169	4.39169	4.42841	4.42841	4.41005	4.37333	4.31824	4.26315	4.20807	4.11626	4.11626	4.09789	4.07953	4.04281	4.02445	4.00608	3.98772	3.96936	3.951	3.951	3.93264	3.91427	3.91427	3.89591	3.89591	3.87755	3.87755	3.87755	3.87755	3.85919	3.84082	3.84082	3.84082	3.84082	3.84082
-14.1	4.20807	4.15298	4.13462	4.13462	4.15298	4.17134	4.17134	4.17134	4.20807	4.24479	4.26315	4.28152	4.3366	4.35496	4.41005	4.42841	4.44678	4.44678	4.42841	4.41005	4.37333	4.29988	4.22643	4.13462	4.13462	4.11626	4.09789	4.07953	4.06117	4.04281	4.02445	4.00608	3.98772	3.96936	3.951	3.951	3.93264	3.93264	3.91427	3.91427	3.89591	3.89591	3.89591	3.89591	3.87755	3.87755	3.87755	3.89591	3.89591
-14.2	4.24479	4.18971	4.17134	4.17134	4.18971	4.20807	4.20807	4.20807	4.24479	4.26315	4.28152	4.3366	4.35496	4.39169	4.42841	4.46514	4.46514	4.4835	4.46514	4.42841	4.39169	4.3366	4.26315	4.20807	4.18971	4.13462	4.11626	4.09789	4.07953	4.07953	4.06117	4.02445	4.02445	4.00608	3.98772	3.96936	3.951	3.951	3.951	3.951	3.93264	3.93264	3.93264	3.91427	3.89591	3.89591	3.89591	3.91427	3.91427
-14.3	4.28152	4.22643	4.20807	4.20807	4.20807	4.22643	4.22643	4.22643	4.26315	4.28152	4.3366	4.35496	4.37333	4.41005	4.46514	4.4835	4.50186	4.50186	4.4835	4.46514	4.42841	4.37333	4.29988	4.22643	4.22643	4.18971	4.15298	4.13462	4.11626	4.09789	4.07953	4.06117	4.04281	4.02445	4.02445	4.00608	3.98772	3.98772	3.98772	3.96936	3.951	3.951	3.951	3.951	3.93264	3.93264	3.93264	3.951	3.951
-14.4	4.28152	4.24479	4.22643	4.22643	4.22643	4.24479	4.24479	4.24479	4.29988	4.3366	4.35496	4.35496	4.41005	4.42841	4.50186	4.50186	4.53859	4.53859	4.52022	4.50186	4.44678	4.41005	4.3366	4.24479	4.24479	4.22643	4.18971	4.15298	4.13462	4.13462	4.11626	4.07953	4.07953	4.06117	4.04281	4.02445	4.02445	4.02445	4.00608	3.98772	3.98772	3.98772	3.98772	3.96936	3.951	3.951	3.951	3.96936	3.98772
-14.5	4.3366	4.26315	4.26315	4.24479	4.28152	4.28152	4.28152	4.28152	4.31824	4.35496	4.37333	4.39169	4.42841	4.4835	4.52022	4.53859	4.55695	4.57531	4.53859	4.53859	4.4835	4.42841	4.35496	4.28152	4.28152	4.24479	4.22643	4.18971	4.15298	4.15298	4.15298	4.13462	4.09789	4.09789	4.07953	4.06117	4.06117	4.06117	4.04281	4.02445	4.00608	4.00608	4.00608	4.00608	3.98772	3.98772	3.98772	4.00608	4.00608
-14.6	4.35496	4.31824	4.28152	4.28152	4.29988	4.31824	4.31824	4.31824	4.35496	4.37333	4.39169	4.41005	4.46514	4.4835	4.53859	4.57531	4.59367	4.59367	4.57531	4.55695	4.52022	4.44678	4.39169	4.31824	4.31824	4.28152	4.24479	4.22643	4.20807	4.18971	4.17134	4.15298	4.13462	4.13462	4.09789	4.07953	4.07953	4.07953	4.06117	4.06117	4.06117	4.06117	4.04281	4.02445	4.02445	4.02445	4.00608	4.04281	4.04281
-14.7	4.39169	4.3366	4.3366	4.31824	4.3366	4.35496	4.35496	4.35496	4.37333	4.39169	4.42841	4.44678	4.4835	4.50186	4.57531	4.59367	4.61203	4.6304	4.61203	4.59367	4.55695	4.4835	4.42841	4.3366	4.3366	4.31824	4.26315	4.24479	4.24479	4.24479	4.18971	4.18971	4.17134	4.15298	4.13462	4.11626	4.11626	4.11626	4.09789	4.09789	4.07953	4.07953	4.07953	4.07953	4.04281	4.06117	4.06117	4.07953	4.06117
-14.8	4.42841	4.35496	4.3366	4.3366	4.35496	4.35496	4.35496	4.35496	4.39169	4.42841	4.44678	4.46514	4.4835	4.50186	4.59367	4.61203	4.6304	4.64876	4.61203	4.61203	4.57531	4.50186	4.42841	4.35496	4.35496	4.3366	4.29988	4.24479	4.24479	4.24479	4.22643	4.18971	4.18971	4.17134	4.15298	4.13462	4.13462	4.11626	4.11626	4.11626	4.09789	4.09789	4.07953	4.07953	4.07953	4.07953	4.07953	4.07953	4.07953
-14.9	4.44678	4.35496	4.35496	4.35496	4.35496	4.37333	4.37333	4.37333	4.39169	4.42841	4.46514	4.4835	4.50186	4.50186	4.6304	4.64876	4.64876	4.64876	4.64876	4.61203	4.57531	4.53859	4.44678	4.37333	4.37333	4.3366	4.29988	4.26315	4.24479	4.24479	4.24479	4.20807	4.18971	4.18971	4.17134	4.17134	4.13462	4.13462	4.13462	4.13462	4.11626	4.11626	4.09789	4.09789	4.09789	4.09789	4.09789	4.09789	4.09789
-15	4.44678	4.39169	4.35496	4.35496	4.37333	4.39169	4.39169	4.39169	4.41005	4.44678	4.4835	4.4835	4.50186	4.53859	4.64876	4.64876	4.66712	4.66712	4.64876	4.6304	4.61203	4.55695	4.46514	4.41005	4.41005	4.3366	4.31824	4.28152	4.26315	4.26315	4.24479	4.24479	4.22643	4.18971	4.18971	4.17134	4.17134	4.15298	4.13462	4.13462	4.13462	4.13462	4.11626	4.11626	4.09789	4.09789	4.09789	4.11626	4.11626
Plane 3
	arc length (µm)
z-position (µm)	0	0.55	1.1	1.65	2.2	2.75	3.3	3.85	4.4	4.95	5.5	6.05	6.6	7.15	7.7	8.25	8.8	9.35	9.9	10.45	11	11.55	12.1	12.65	13.2	13.75	14.3	14.85	15.4	15.95	16.5	17.05	17.6	18.15	18.7	19.25	19.8	20.35	20.9	21.45	22	22.55	23.1	23.65	24.2	24.75	25.3	25.85	26.4
15	4.37333	4.35496	4.37333	4.39169	4.39169	4.39169	4.37333	4.35496	4.31824	4.26315	4.24479	4.20807	4.17134	4.15298	4.15298	4.15298	4.15298	4.17134	4.17134	4.18971	4.18971	4.18971	4.20807	4.22643	4.22643	4.26315	4.26315	4.28152	4.28152	4.28152	4.26315	4.26315	4.26315	4.24479	4.24479	4.24479	4.22643	4.20807	4.20807	4.20807	4.20807	4.18971	4.20807	4.20807	4.20807	4.20807	4.20807	4.20807	4.20807
14.9	4.35496	4.3366	4.35496	4.37333	4.37333	4.37333	4.35496	4.31824	4.29988	4.24479	4.20807	4.15298	4.15298	4.13462	4.13462	4.13462	4.13462	4.13462	4.15298	4.15298	4.17134	4.18971	4.18971	4.20807	4.20807	4.22643	4.24479	4.24479	4.26315	4.26315	4.24479	4.24479	4.24479	4.22643	4.22643	4.22643	4.20807	4.18971	4.18971	4.17134	4.17134	4.17134	4.17134	4.15298	4.15298	4.17134	4.18971	4.17134	4.17134
[truncated: 603 more rows]
[truncated: 43 more columns]

## Sheet: Fig. 3b
Plane 1	(Scroll down for other planes)
[truncated: 1,603 more rows]
[truncated: 34 more columns]

[truncated: 20 more sheets: Fig. 3c, Fig. 3d, Fig. 4b, Fig. 5 a,b Suppl. Fig. 6,7,8, Fig. 5 c,d, Fig. 5 e,f, Fig. 5 g,h, Fig. 5 i, Fig. 5 j, Fig. 5 k, Fig. 5 l, Fig. 6, Suppl. Fig. 1e, Suppl. Fig. 1f, Suppl. Fig. 3a, Suppl. Fig. 4a, Suppl. Fig. 4b, Suppl. Fig. 4c, Suppl. Fig. 4d, Suppl. Fig. 10]
